# Supplementary material for: Stemness of the hybrid Epithelial/Mesenchymal State in Breast Cancer and Its Association with Poor Survival
Source: PLoS One. 2015 May 28;10(5):e0126522. doi: 10.1371/journal.pone.0126522 (PMC4447403; doi:10.1371/journal.pone.0126522)
Supplement: S1 Table — The 150 most differentially expressed HMLER genes associated with respective E or M morphology were derived from relative expression of grouped stable morphological E versus morphological M clones, respective fold expression between grouped E and M clones is shown in brackets (Limma, adjusted p-value < 0.01). (XLSX) [file pone.0126522.s008.xlsx]

## Sheet: SI table 1 EM_HMLER (150) genes
S1 Table - E_HMLER (150) and M_HMLER (150) signatures (related to Figure 1)
rank	E_HMLER (150) genes					rank	M_HMLER (150) genes
	gene symbol	gene title	M/E	E/M			gene symbol	gene title	M/E	E/M
1	KRT6B	keratin 6B	0.00111094	900.137		1	FBLN5	fibulin 5	514.847	0.00194233
2	KRT6A	keratin 6A	0.00156026	640.919		2	COL6A1	collagen, type VI, alpha 1	214.376	0.0046647
3	FGFBP1	fibroblast growth factor binding protein 1	0.00175295	570.467		3	GNG11	guanine nucleotide binding protein (G protein), gamma 11	106.079	0.00942691
4	KRT5	keratin 5 (epidermolysis bullosa simplex	0.00213729	467.882		4	COL1A1	collagen, type I, alpha 1	83.0553	0.0120402
5	KRT6E	keratin 6C	0.00279681	357.55		5	COL5A2	collagen, type V, alpha 2	82.5387	0.0121155
6	KLK10	kallikrein 10	0.0030861	324.034		6	TFPI	tissue factor pathway inhibitor	79.5065	0.0125776
7	S100A14	S100 calcium binding protein A14	0.0037968	263.38		7	FAM20A	family with sequence similarity 20, member A	68.0725	0.0146902
8	EPCAM	tumor-associated calcium signal transducer 1	0.00469064	213.191		8	PCOLCE	procollagen C-endopeptidase enhancer	66.3489	0.0150718
9	SPINT2	serine peptidase inhibitor, Kunitz type, 2	0.00479917	208.369		9	LTBP1	latent transforming growth factor beta binding protein 1	59.797	0.0167233
10	KLK8	kallikrein 8 (neuropsin/ovasin)	0.00506227	197.54		10	ITGBL1	integrin, beta-like 1 (with EGF-like repeat domains)	59.1784	0.016898
11	SLPI	secretory leukocyte peptidase inhibitor	0.00523716	190.943		11	C5ORF13	chromosome 5 open reading frame 13	57.6401	0.017349
12	LAD1	ladinin 1	0.00551662	181.27		12	DKFZP586H2123	-	48.3016	0.0207032
13	CDH1	cadherin 1, type 1, E-cadherin (epithelial)	0.00562473	177.786		13	SULT1B1	sulfotransferase family, cytosolic, 1B, member 1	44.8178	0.0223126
14	KLK5	kallikrein 5	0.00582713	171.611		14	SNED1	sushi, nidogen and EGF-like domains 1	44.5082	0.0224678
15	SPRR1B	small proline-rich protein 1B (cornifin)	0.00654678	152.747		15	PTX3	pentraxin-related gene, rapidly induced by IL-1 beta	42.6065	0.0234706
16	TP73L	tumor protein p73-like	0.00684848	146.018		16	DCN	decorin	40.5323	0.0246717
17	LAMA3	laminin, alpha 3	0.00816122	122.531		17	COL6A2	collagen, type VI, alpha 2	39.8912	0.0250682
18	COL17A1	collagen, type XVII, alpha 1	0.00898043	111.353		18	GGTLA1	gamma-glutamyltransferase-like activity 1	36.4539	0.0274319
19	FST	follistatin	0.0091374	109.44		19	NR2F1	nuclear receptor subfamily 2, group F, member 1	36.3277	0.0275272
20	ALDH1A3	aldehyde dehydrogenase 1 family, member A3	0.0114858	87.0637		20	HHIP	hedgehog interacting protein	36.0019	0.0277763
21	SFRP1	secreted frizzled-related protein 1	0.0115177	86.8227		21	GREM1	gremlin 1, cysteine knot superfamily, homolog (Xenopus laevis)	34.7514	0.0287758
22	KRT14	keratin 14 (epidermolysis bullosa simplex, Dowling-Meara, Koebner)	0.0117191	85.3311		22	GPM6B	glycoprotein M6B	34.2018	0.0292382
23	IL1B	interleukin 1, beta	0.0117272	85.272		23	STXBP6	syntaxin binding protein 6 (amisyn)	31.5813	0.0316643
24	FXYD3	FXYD domain containing ion transport regulator 3	0.0118006	84.7417		24	NOV	nephroblastoma overexpressed gene	30.4211	0.0328719
25	CKMT1B	creatine kinase, mitochondrial 1B	0.0120904	82.7106		25	IGSF4B	immunoglobulin superfamily, member 4B	29.8364	0.0335161
26	CD24	CD24 molecule	0.0122421	81.685		26	NTSR1	neurotensin receptor 1 (high affinity)	29.4052	0.0340076
27	ANXA8	annexin A8	0.0126651	78.9573		27	KCNMA1	potassium large conductance calcium-activated channel, subfamily M, alpha member 1	27.8769	0.035872
28	S100A8	S100 calcium binding protein A8	0.0136496	73.2623		28	SDC2	syndecan 2 (heparan sulfate proteoglycan 1, cell surface-associated, fibroglycan)	27.6269	0.0361967
29	KRT17	keratin 17	0.014609	68.451		29	PDGFRL	platelet-derived growth factor receptor-like	27.4931	0.0363727
30	SAA1	serum amyloid A1	0.0157337	63.5579		30	WNT5A	wingless-type MMTV integration site family, member 5A	27.1899	0.0367783
31	KLK7	kallikrein 7 (chymotryptic, stratum corneum)	0.0158761	62.9878		31	CLEC3B	C-type lectin domain family 3, member B	24.5389	0.0407516
32	DSP	desmoplakin	0.0176645	56.6106		32	ABCA6	ATP-binding cassette, sub-family A (ABC1), member 6	24.1341	0.0414352
33	KIBRA	null	0.0192767	51.8761		33	COL8A1	collagen, type VIII, alpha 1	24.0506	0.041579
34	PRKCZ	protein kinase C, zeta	0.0196954	50.7734		34	EDNRA	endothelin receptor type A	23.3443	0.042837
35	TMEM30B	transmembrane protein 30B	0.0197501	50.6328		35	FADS2	fatty acid desaturase 2	22.4089	0.0446251
36	ANXA3	annexin A3	0.0198874	50.2831		36	LOXL1	lysyl oxidase-like 1	22.1771	0.0450915
37	PI3	peptidase inhibitor 3, skin-derived (SKALP)	0.0209632	47.7027		37	EBF	null	21.392	0.0467464
38	ZD52F10	null	0.0214482	46.6239		38	SERPINE1	serpin peptidase inhibitor, clade E (nexin, plasminogen activator inhibitor type 1), member 1	21.259	0.047039
39	FBXO2	F-box protein 2	0.0226554	44.1395		39	FAM26B	family with sequence similarity 26, member B	20.7638	0.0481607
40	PHACTR3	phosphatase and actin regulator 3	0.0227183	44.0173		40	IGFBP4	insulin-like growth factor binding protein 4	18.9352	0.0528116
41	S100P	S100 calcium binding protein P	0.0230994	43.2911		41	SPOCK	null	18.7004	0.0534747
42	CCND2	cyclin D2	0.0249814	40.0297		42	PPP1R3C	protein phosphatase 1, regulatory (inhibitor) subunit 3C	18.2649	0.0547499
43	CNTNAP2	contactin associated protein-like 2	0.0250161	39.9743		43	PLEKHG4	pleckstrin homology domain containing, family G (with RhoGef domain) member 4	17.5087	0.0571145
44	RAB25	RAB25, member RAS oncogene family	0.0252425	39.6157		44	FBLN1	fibulin 1	17.2079	0.0581128
45	C1ORF116	chromosome 1 open reading frame 116	0.0259162	38.5858		45	LOC51334	null	16.9358	0.0590467
46	EPN3	epsin 3	0.0260603	38.3725		46	CHST2	carbohydrate (N-acetylglucosamine-6-O) sulfotransferase 2	16.8655	0.0592928
47	AJAP1	adherens junction associated protein 1	0.0266264	37.5567		47	COPZ2	coatomer protein complex, subunit zeta 2	16.8188	0.0594574
48	ZBED2	zinc finger, BED-type containing 2	0.027073	36.9371		48	MAP1B	microtubule-associated protein 1B	16.4157	0.0609175
49	TPD52L1	tumor protein D52-like 1	0.0276227	36.2021		49	AOX1	aldehyde oxidase 1	15.9778	0.0625867
50	F11R	F11 receptor	0.0277186	36.0768		50	RGL1	ral guanine nucleotide dissociation stimulator-like 1	15.9668	0.0626301
51	TNS4	tensin 4	0.0280083	35.7037		51	MGC3047	null	15.2316	0.0656528
52	PPP1R14C	protein phosphatase 1, regulatory (inhibitor) subunit 14C	0.02836	35.261		52	FGFR1	fibroblast growth factor receptor 1 (fms-related tyrosine kinase 2, Pfeiffer syndrome)	15.1684	0.0659264
53	GJB5	gap junction protein, beta 5 (connexin 31.1)	0.0284979	35.0903		53	C2ORF32	chromosome 2 open reading frame 32	14.41	0.0693962
54	SPINT1	serine peptidase inhibitor, Kunitz type 1	0.0285968	34.9689		54	RGS4	regulator of G-protein signalling 4	14.1821	0.0705114
55	B3GNT3	UDP-GlcNAc:betaGal beta-1,3-N-acetylglucosaminyltransferase 3	0.0296669	33.7076		55	SEMA5A	sema domain, seven thrombospondin repeats (type 1 and type 1-like), transmembrane domain (TM) and short cytoplasmic domain, (semaphorin) 5A	14.1037	0.0709035
56	MAL2	mal, T-cell differentiation protein 2	0.0299147	33.4283		56	GLIS1	GLIS family zinc finger 1	14.0257	0.0712977
57	MMP9	matrix metallopeptidase 9 (gelatinase B, 92kDa gelatinase, 92kDa type IV collagenase)	0.0321063	31.1465		57	IFI44L	interferon-induced protein 44-like	13.9772	0.0715452
58	SERPINB2	serpin peptidase inhibitor, clade B (ovalbumin), member 2	0.0321286	31.1249		58	SNFT	-	13.4637	0.0742739
59	GPR87	G protein-coupled receptor 87	0.0324869	30.7817		59	PGCP	-	13.0141	0.0768399
60	KRTHA3A	null	0.0325771	30.6965		60	ARHGAP22	Rho GTPase activating protein 22	12.8884	0.0775892
61	RBM35B	RNA binding motif protein 35B	0.0326223	30.6539		61	JAM2	junctional adhesion molecule 2	12.7374	0.0785089
62	MGC17299	null	0.0328719	30.4211		62	MGC17301	null	12.7198	0.0786178
63	BIK	BCL2-interacting killer (apoptosis-inducing)	0.0339605	29.446		63	COLEC12	collectin sub-family member 12	12.6407	0.0791098
64	DSG3	desmoglein 3 (pemphigus vulgaris antigen)	0.0341493	29.2832		64	DPYSL3	dihydropyrimidinase-like 3	12.6144	0.0792744
65	ARHGEF16	Rho guanine exchange factor (GEF) 16	0.0348669	28.6805		65	FY	null	12.3548	0.0809402
66	C19ORF21	chromosome 19 open reading frame 21	0.0349879	28.5813		66	MME	membrane metallo-endopeptidase (neutral endopeptidase, enkephalinase)	12.1257	0.0824693
67	KRT15	keratin 15	0.0371885	26.89		67	BIN1	bridging integrator 1	12.1089	0.0825837
68	FAM84B	family with sequence similarity 84, member B	0.0390374	25.6165		68	CDR1	cerebellar degeneration-related protein 1, 34kDa	12.0838	0.0827555
69	SAA2	serum amyloid A2	0.0390374	25.6165		69	PAG1	phosphoprotein associated with glycosphingolipid microdomains 1	11.8105	0.0846703
70	CTSL2	cathepsin L2	0.0390645	25.5987		70	RGS17	regulator of G-protein signalling 17	11.0809	0.0902456
71	MOBKL2B	MOB1, Mps One Binder kinase activator-like 2B (yeast)	0.0418102	23.9176		71	ITGA7	integrin, alpha 7	11.0732	0.0903082
72	C1ORF106	chromosome 1 open reading frame 106	0.0418392	23.901		72	ABI3BP	ABI gene family, member 3 (NESH) binding protein	11.0502	0.0904961
73	CSTA	cystatin A (stefin A)	0.0418973	23.8679		73	ROR1	receptor tyrosine kinase-like orphan receptor 1	11.012	0.0908103
74	DSC3	desmocollin 3	0.0420136	23.8018		74	GFPT2	glutamine-fructose-6-phosphate transaminase 2	10.696	0.0934928
75	ZNF339	null	0.0421011	23.7524		75	C6ORF117	chromosome 6 open reading frame 117	10.6442	0.0939476
76	IL1A	interleukin 1, alpha	0.0428667	23.3282		76	FLJ42709	-	10.5927	0.0944045
77	S100A9	S100 calcium binding protein A9	0.0429559	23.2797		77	PTGFR	prostaglandin F receptor (FP)	10.5123	0.0951271
78	HES2	hairy and enhancer of split 2 (Drosophila)	0.0438585	22.8006		78	MLPH	melanophilin	10.4541	0.0956561
79	DHRS3	dehydrogenase/reductase (SDR family) member 3	0.0441024	22.6745		79	C1ORF24	chromosome 1 open reading frame 24	10.4252	0.0959216
80	TMEM16A	transmembrane protein 16A	0.0446251	22.4089		80	C10ORF56	chromosome 10 open reading frame 56	10.346	0.0966558
81	MST1R	macrophage stimulating 1 receptor (c-met-related tyrosine kinase)	0.0449355	22.2541		81	SLC1A1	solute carrier family 1 (neuronal/epithelial high affinity glutamate transporter, system Xag), member 1	10.2745	0.0973281
82	ARHGAP25	Rho GTPase activating protein 25	0.0461348	21.6756		82	ANXA6	annexin A6	10.239	0.097666
83	LAMC2	laminin, gamma 2	0.0484285	20.649		83	ENPP1	ectonucleotide pyrophosphatase/phosphodiesterase 1	10.2106	0.0979372
84	IL18	interleukin 18 (interferon-gamma-inducing factor)	0.0490705	20.3788		84	C9ORF94	chromosome 9 open reading frame 94	10.0561	0.0994421
85	C9ORF58	chromosome 9 open reading frame 58	0.0494461	20.224		85	PPAP2B	phosphatidic acid phosphatase type 2B	9.99357	0.100064
86	C1ORF172	chromosome 1 open reading frame 172	0.0494804	20.21		86	CDH2	cadherin 2, type 1, N-cadherin (neuronal)	9.97281	0.100273
87	C10ORF35	chromosome 10 open reading frame 35	0.0506252	19.753		87	41336	membrane-associated ring finger (C3HC4) 3	9.84233	0.101602
88	CDS1	CDP-diacylglycerol synthase (phosphatidate cytidylyltransferase) 1	0.0516174	19.3733		88	VIM	vimentin	9.69338	0.103163
89	TFCP2L1	transcription factor CP2-like 1	0.0519044	19.2662		89	TBL1Y	transducin (beta)-like 1Y-linked	9.66654	0.10345
90	IRF6	interferon regulatory factor 6	0.0520846	19.1995		90	GPR124	G protein-coupled receptor 124	9.59977	0.104169
91	ADAM8	ADAM metallopeptidase domain 8	0.0520846	19.1995		91	GPR64	G protein-coupled receptor 64	9.55993	0.104603
92	TNNI2	troponin I type 2 (skeletal, fast)	0.0527751	18.9483		92	DLC1	deleted in liver cancer 1	9.53346	0.104894
93	FAM83A	family with sequence similarity 83, member A	0.0531421	18.8175		93	ZBTB16	zinc finger and BTB domain containing 16	9.52026	0.105039
94	CST6	cystatin E/M	0.0537348	18.6099		94	P4HA3	procollagen-proline, 2-oxoglutarate 4-dioxygenase (proline 4-hydroxylase), alpha polypeptide III	9.49389	0.105331
95	EFNA1	ephrin-A1	0.0538093	18.5841		95	CMKLR1	chemokine-like receptor 1	9.44794	0.105843
96	AP1M2	adaptor-related protein complex 1, mu 2 subunit	0.053884	18.5584		96	PPARG	peroxisome proliferative activated receptor, gamma	9.42831	0.106064
97	KRT16	keratin 16 (focal non-epidermolytic palmoplantar keratoderma)	0.0558616	17.9014		97	TDRD9	tudor domain containing 9	9.37618	0.106653
98	AIM1L	absent in melanoma 1-like	0.0565629	17.6794		98	PLXND1	plexin D1	9.32433	0.107246
99	IGSF4	immunoglobulin superfamily, member 4	0.0566806	17.6427		99	PDGFRB	platelet-derived growth factor receptor, beta polypeptide	9.28563	0.107693
100	AQP3	aquaporin 3 (Gill blood group)	0.0577914	17.3036		100	FLJ20701	-	9.13877	0.109424
101	ABLIM1	actin binding LIM protein 1	0.0580323	17.2318		101	CDH11	cadherin 11, type 2, OB-cadherin (osteoblast)	9.03798	0.110644
102	FHOD3	formin homology 2 domain containing 3	0.0582338	17.1722		102	WASPIP	Wiskott-Aldrich syndrome protein interacting protein	8.9445	0.111801
103	SCNN1A	sodium channel, nonvoltage-gated 1 alpha	0.0583955	17.1246		103	CTGF	connective tissue growth factor	8.74222	0.114387
104	LOC113828	null	0.0594162	16.8304		104	IGFBP7	insulin-like growth factor binding protein 7	8.62784	0.115904
105	NFE2L3	nuclear factor (erythroid-derived 2)-like 3	0.0599956	16.6679		105	FLJ10094	null	8.36288	0.119576
106	KRT18	keratin 18	0.0622838	16.0555		106	RDH5	retinol dehydrogenase 5 (11-cis/9-cis)	8.15678	0.122597
107	KIAA1914	KIAA1914	0.062804	15.9226		107	CYFIP2	cytoplasmic FMR1 interacting protein 2	8.02221	0.124654
108	KCNK1	potassium channel, subfamily K, member 1	0.0629783	15.8785		108	EML1	echinoderm microtubule associated protein like 1	7.95576	0.125695
109	MBP	myelin basic protein	0.0636366	15.7142		109	RNF175	ring finger protein 175	7.88986	0.126745
110	FLJ40504	-	0.0639461	15.6382		110	TNFAIP6	tumor necrosis factor, alpha-induced protein 6	7.86256	0.127185
111	SYK	spleen tyrosine kinase	0.065335	15.3057		111	FLJ90166	null	7.80826	0.12807
112	MAP7	microtubule-associated protein 7	0.066431	15.0532		112	ENPP2	ectonucleotide pyrophosphatase/phosphodiesterase 2 (autotaxin)	7.79744	0.128247
113	DAPP1	dual adaptor of phosphotyrosine and 3-phosphoinositides	0.0665231	15.0324		113	TBL1X	transducin (beta)-like 1X-linked	7.78124	0.128514
	E_HMLER (150) genes cont'd						M_HMLER (150) genes cont'd
	gene symbol	gene title	M/E linear	E/M linear			gene symbol	gene title	M/E linear	E/M linear
114	SNX10	sorting nexin 10	0.067405	14.8357		114	PROS1	protein S (alpha)	7.7061	0.129767
115	TACSTD2	tumor-associated calcium signal transducer 2	0.0677799	14.7536		115	MFAP4	microfibrillar-associated protein 4	7.70075	0.129857
116	FGFR3	fibroblast growth factor receptor 3 (achondroplasia, thanatophoric dwarfism)	0.0684882	14.601		116	FLJ10970	null	7.61583	0.131306
117	MAPK13	mitogen-activated protein kinase 13	0.0691082	14.4701		117	TENS1	null	7.54228	0.132586
118	TMPRSS4	transmembrane protease, serine 4	0.0697337	14.3403		118	FLJ37858	null	7.43844	0.134437
119	INHBA	inhibin, beta A (activin A, activin AB alpha polypeptide)	0.0705603	14.1723		119	RPS6KA2	ribosomal protein S6 kinase, 90kDa, polypeptide 2	7.31572	0.136692
120	ITGB6	integrin, beta 6	0.0717936	13.9288		120	SLIT3	slit homolog 3 (Drosophila)	7.28031	0.137357
121	HLXB9	homeobox HB9	0.0719431	13.8999		121	FLJ25076	-	7.24507	0.138025
122	IQCA	IQ motif containing with AAA domain	0.0723933	13.8134		122	PDLIM3	PDZ and LIM domain 3	7.20501	0.138792
123	RIPK4	receptor-interacting serine-threonine kinase 4	0.0728463	13.7275		123	JAM3	junctional adhesion molecule 3	7.20002	0.138889
124	PDPN	podoplanin	0.0739657	13.5198		124	WNT5B	wingless-type MMTV integration site family, member 5B	7.20001	0.138889
125	BDKRB2	bradykinin receptor B2	0.0742739	13.4637		125	GAMT	guanidinoacetate N-methyltransferase	7.11567	0.140535
126	HS3ST2	heparan sulfate (glucosamine) 3-O-sulfotransferase 2	0.0749462	13.3429		126	DOCK4	dedicator of cytokinesis 4	7.03232	0.142201
127	SORT1	sortilin 1	0.0759925	13.1592		127	BACE1	beta-site APP-cleaving enzyme 1	6.99828	0.142892
128	SULF2	sulfatase 2	0.0761506	13.1319		128	SERPINF1	serpin peptidase inhibitor, clade F (alpha-2 antiplasmin, pigment epithelium derived factor), member 1	6.9355	0.144186
129	CBLC	Cas-Br-M (murine) ecotropic retroviral transforming sequence c	0.0762563	13.1137		129	PRRX1	paired related homeobox 1	6.9307	0.144286
130	IL1R2	interleukin 1 receptor, type II	0.0766272	13.0502		130	LOC112476	null	6.89715	0.144987
131	TMEM40	transmembrane protein 40	0.0797153	12.5446		131	LOC124220	-	6.89715	0.144987
132	MTSS1	metastasis suppressor 1	0.0802698	12.458		132	NTN4	netrin 4	6.84476	0.146097
133	DSC2	desmocollin 2	0.0820132	12.1932		133	DUSP1	dual specificity phosphatase 1	6.84002	0.146198
134	SLC35F3	solute carrier family 35, member F3	0.0826409	12.1005		134	LSP1	lymphocyte-specific protein 1	6.84002	0.146198
135	FEZ1	fasciculation and elongation protein zeta 1 (zygin I)	0.0828703	12.067		135	FBN2	fibrillin 2 (congenital contractural arachnodactyly)	6.83054	0.146401
136	RAB11FIP4	RAB11 family interacting protein 4 (class II)	0.0829853	12.0503		136	LOC283824	-	6.79748	0.147113
137	IGSF9	immunoglobulin superfamily, member 9	0.0832157	12.017		137	MXD4	MAX dimerization protein 4	6.75521	0.148034
138	TRIM29	tripartite motif-containing 29	0.0836785	11.9505		138	TENC1	tensin like C1 domain containing phosphatase (tensin 2)	6.69925	0.14927
139	GPR56	G protein-coupled receptor 56	0.0844359	11.8433		139	FKBP7	FK506 binding protein 7	6.68997	0.149478
140	HS3ST1	heparan sulfate (glucosamine) 3-O-sulfotransferase 1	0.0850821	11.7534		140	SPARC	secreted protein, acidic, cysteine-rich (osteonectin)	6.65759	0.150204
141	EXPH5	exophilin 5	0.0852001	11.7371		141	ATP8B2	ATPase, Class I, type 8B, member 2	6.65298	0.150309
142	SYT8	synaptotagmin VIII	0.0875348	11.424		142	TIAM2	T-cell lymphoma invasion and metastasis 2	6.55684	0.152513
143	FLJ20315	null	0.0876562	11.4082		143	OLFML3	olfactomedin-like 3	6.43081	0.155501
144	FLJ33718	null	0.0880825	11.353		144	NID2	nidogen 2 (osteonidogen)	6.41745	0.155825
145	S100A7	S100 calcium binding protein A7	0.0886952	11.2746		145	13CDNA73	null	6.3291	0.158
146	JUP	junction plakoglobin	0.0888799	11.2511		146	TMEM44	transmembrane protein 44	6.30283	0.158659
147	FUT3	fucosyltransferase 3 (galactoside 3(4)-L-fucosyltransferase, Lewis blood group)	0.0903707	11.0655		147	KIAA0527	null	6.21606	0.160874
148	CDH16	cadherin 16, KSP-cadherin	0.0909363	10.9967		148	PMP22	peripheral myelin protein 22	6.1603	0.16233
149	GIPR	gastric inhibitory polypeptide receptor	0.0935577	10.6886		149	HOP	-	6.15603	0.162442
150	RHOD	ras homolog gene family, member D	0.0945354	10.578		150	HAS2	hyaluronan synthase 2	6.15603	0.162442
