# Supplementary material for: Stemness of the hybrid Epithelial/Mesenchymal State in Breast Cancer and Its Association with Poor Survival
Source: PLoS One. 2015 May 28;10(5):e0126522. doi: 10.1371/journal.pone.0126522 (PMC4447403; doi:10.1371/journal.pone.0126522)
Supplement: S2 Table — EM gene sets were derived from HMLER (S1 Table) or from published gene sets derived from parental epithelial versus mesenchymal HMLE cells [22] or lung cancer mesenchymal versus lung cancer epithelial cell lines [38]. For HMLE gene sets mesenchymal HMLE cells had been generated by transduction with vectors encoding siCDH1, TWIST, GSC, SNAI1 or by treatment with TGFβ and E_HMLE genes were originally named EMT-DOWNREGULATED and M_HMLE genes were originally designated as EMT_UPREGULATED. For the lung E and M gene sets genes had been derived from microarrays from 93 lung cancer cell lines by comparing groups of cells with high VIM and low CDH1 (mesenchymal genes) and low VIM and high CDH1 (epithelial genes). Our EM gene sets were composed from the respective 30 or 12 most extremely expressed E genes and 30 or 12 M genes, to derive the EM signatures of 60 genes or 24 genes. The PCNA-metagene was derived by correlation expression analysis with expression of PCNA from >1200 breast cancer microarrays using the GOBO online tool (http://co.bmc.lu.se/gobo/)[39], while mammaprint [38] and NOS-TFs (targets of NANOG, OCT4 and SOX2 that are transcription factors themselves)[46] were derived from the literature. (XLSX) [file pone.0126522.s009.xlsx]

## Sheet: SI table 2 prognostic gene sets
S2 Table - Signatures used for Kaplan-Meier analyses (related to Figure 2)
	EM gene sets (60 genes)									EM gene sets (24 genes)								full gene sets
										HMLER	HMLE_siCDH1	HMLE_TWIST	HMLE_GSC	HMLE_SNAI1	HMLE_TGFb												Taube et al			Taube et al			Loboda et al			Loboda et al
				Taube et al			Loboda et al			E vs M clones	Taube et al	Taube et al	Taube et al	Taube et al	Taube et al			Ben-Porath et al			van't Veer et al			gobo database			"EMT HMLE down"			"EMT HMLE up"			"EMT LUNG DOWN"			"EMT LUNG UP"
	EM_HMLER (60)			EM_HMLE (60)			EM_lung (60)			EM_HMLER	EM_siCDH1	EM_TWIST	EM_GSC	EM_SNAI1	EM_TGFb			NOS TFs			mammaprint			PCNA metagene			E_HMLE			M_HMLE			E_lung			M_lung
1	KRT6B		1	C20ORF19		1	ACPP		1	KRT6B	SERPINB2	SAA1	FGFBP1	EPCAM	SPRR1B		1	ZFP36L1		1	AA555029_RC		1	PCNA		1	C20ORF19		1	FBLN5		1	ACPP		1	ADAM23
2	KRT6A		2	SNX10		2	AGR3		2	KRT6A	KLK10	UCHL1	EPCAM	SERPINB2	FGFR3		2	KLF5		2	ALDH4A1		2	H2AFZ		2	SNX10		2	GREM1		2	AGR3		2	ADAMTS1
3	FGFBP1		3	TP73L		3	ALDH3B2		3	FGFBP1	SPRR1B	SPRR1A	S100A14	SPRR1A	SPRR1A		3	FOXO1		3	AP2B1		3	NCAPG		3	TP73L		3	COL3A1		3	ALDH3B2		3	AFF3
4	KRT5		4	KCNK1		4	ANK3		4	KRT5	S100A8	FGFR3	KRT5	SAA1	SERPINB2		4	HHEX		4	AYTL2		4	ENY2		4	KCNK1		4	COL1A2		4	ANK3		4	AK5
5	KRT6E		5	BDKRB2		5	ANKRD22		5	KRT6E	SLPI	SERPINB2	SPRR1B	ANXA3	KLK10		5	IFI16		5	BBC3		5	MRPL13		5	BDKRB2		5	DCN		5	ANKRD22		5	AKAP12
6	KLK10		6	ANXA8		6	ANXA9		6	KLK10	SPRR1A	KLK10	CDH3	UCHL1	EPCAM		6	JARID2		6	C16orf61		6	FBXO5		6	ANXA8		6	CDH2		6	ANXA9		6	ALPK2
7	S100A14		7	ANXA8L1		7	AP1M2		7	S100A14	KLK7	CCND2	KRT17	RAB25	UCHL1		7	POU5F1		7	C20orf46		7	CCNB1		7	ANXA8L1		7	ENPP2		7	AP1M2		7	ANGPTL2
8	EPCAM		8	LOC728113		8	AQP3		8	EPCAM	ALDH1A3	SLPI	KRT6B	CCND2	RAB25		8	REST		8	C9orf30		8	PRC1		8	LOC728113		8	POSTN		8	AQP3		8	ANKRD1
9	SPINT2		9	RHBDF2		9	ARHGAP8		9	SPINT2	KRT15	CXADR	ANXA8	SLPI	RBM35A		9	SALL1		9	CDC42BPA		9	HSPA14		9	RHBDF2		9	RGS4		9	ARHGAP8		9	ANTXR1
10	KLK8		10	LOC653562		10	ARHGDIB		10	KLK8	EPCAM	CAMK2B	ANXA8L1	TMEM30B	SLPI		10	SOX2		10	CDCA7		10	RACGAP1		10	LOC653562		10	C5ORF13		10	ARHGDIB		10	ANXA6
11	SLPI		11	SLC6A10P		11	ATAD4		11	SLPI	FST	RBM35B	LOC728113	RBM35B	CXADR		11	STAT3		11	CENPA		11	ECT2		11	SLC6A10P		11	PRRX1		11	ATAD4		11	AOX1
12	LAD1		12	SLC6A8		12	ATP2C2		12	LAD1	PI3	CA9	ZBED2	FGFR3	FST		12	TAF12		12	COL4A2		12	MRPL15		12	SLC6A8		12	FBN1		12	ATP2C2		12	AP1S2
13	CDH1		13	KRT18		13	B3GNT3		13	SULT1B1	C5ORF13	MYL9	IGFBP4	COL5A2	COL3A1		13	TAL1		13	D11lgp2		13	HSPE1		13	KRT18		13	SRGN		13	B3GNT3		13	ARMCX1
14	KLK5		14	CDS1		14	BLNK		14	C5ORF13	RGS4	OLFML3	IGFBP3	RGS4	CDH2		14	TCF20		14	DCK		14	CDCA8		14	CDS1		14	SPOCK1		14	BLNK		14	ATP8B2
15	SPRR1B		15	THBD		15	BSPRY		15	ITGBL1	POSTN	FBN1	PRR16	PCOLCE	COL1A2		15	TLE3		15	DIAPH3		15	CENPN		15	THBD		15	PRR16		15	BSPRY		15	ATP8B3
16	TP73L		16	NEFM		16	C11orf52		16	LTBP1	ENPP2	WNT5A	FBN1	GREM1	PRRX1		16	ZIC1		16	EBF4		16	GTPBP4		16	NEFM		16	DLC1		16	C11orf52		16	AXL
17	LAMA3		17	RPS6KA1		17	C19orf21		17	PCOLCE	CDH2	POSTN	GREM1	FBLN5	TNFAIP6		17	ZIC2		17	ECT2		17	NPM1		17	RPS6KA1		17	BIN1		17	C19orf21		17	BDNF
18	COL17A1		18	SMPDL3B		18	C1orf106		18	FAM20A	PTX3	SRGN	COL5A2	SRGN	CDH11		18	ZIC3		18	EGLN1		18	ATAD2		18	SMPDL3B		18	RGL1		18	C1orf106		18	BICC1
19	FST		19	ABCA12		19	C1orf116		19	TFPI	NID1	GREM1	COL1A2	ENPP2	FBLN5		19	MYST3		19	ESM1		19	C16orf61		19	ABCA12		19	IGFBP4		19	C1orf116		19	BNC2
20	ALDH1A3		20	RHOD		20	C1orf210		20	COL5A2	DCN	NID1	NR2F1	NID1	FBN1		20	MLLT10		20	EXT1		20	PDCD5		20	RHOD		20	PVRL3		20	C1orf210		20	BVES
21	SFRP1		21	KRT14		21	C1orf34		21	COL1A1	COL1A2	ENPP2	POSTN	COL1A2	DCN		21	EOMES		21	FGF18		21	GINS1		21	KRT14		21	CDH11		21	C1orf34		21	C10orf38
22	KRT14		22	PRKCH		22	CCDC64B		22	GNG11	COL3A1	COL3A1	NID1	POSTN	SPOCK1		22	HESX1		22	FLT1		22	C12orf48		22	PRKCH		22	OLFML3		22	CCDC64B		22	C10orf56
23	IL1B		23	ZBED2		23	CD24		23	COL6A1	GREM1	COL1A2	COL3A1	DCN	POSTN		23	MSC		23	GMPS		23	ERCC6L		23	ZBED2		23	MMP2		23	CD24		23	C16orf45
24	FXYD3		24	C10ORF10		24	CDH1		24	FBLN5	FBLN5	DCN	DCN	COL3A1	GREM1		24	NFE2L3		24	GNAZ		24	NUP37		24	C10ORF10		24	MYL9		24	CDH1		24	C1S
25	CKMT1B		25	LRRC1		25	CDH3										25	ZEB2		25	GPR126		25	SNRPD1		25	LRRC1		25	COL5A2		25	CDH3		25	C9orf19
26	CD24		26	STAP2		26	CDS1										26	MED12		26	GPR180		26	DSCC1		26	STAP2		26	CTGF		26	CDS1		26	CAP2
27	ANXA8		27	JUP		27	CEACAM5										27	HMG20A		27	GSTM3		27	MTERFD1		27	JUP		27	PLEKHC1		27	CEACAM5		27	CCL2
28	S100A8		28	IL4R		28	CEACAM6										28	POLR3G		28	HRASLS		28	HMGB2		28	IL4R		28	ZEB1		28	CEACAM6		28	CDH11
29	KRT17		29	PERP		29	CGN										29	PHF8		29	IGFBP5		29	MAD2L1		29	PERP		29	ROR1		29	CGN		29	CDH2
30	SAA1		30	FGFBP1		30	CKMT1B										30	COMMD3		30	JHDM1D		30	WDR12		30	FGFBP1		30	PTGER2		30	CKMT1B		30	CDH4
1	FBLN5		1	FBLN5		1	ADAM23										31	ARID1B		31	KNTC2		31	PBK		31	MYO1D		31	CHN1		31	CLDN4		31	CHN1
2	COL6A1		2	GREM1		2	ADAMTS1										32	PRDM14		32	LGP2		32	PSMC3IP		32	FAT2		32	PMP22		32	CLDN7		32	CLDN11
3	GNG11		3	COL3A1		3	AFF3										33	TBL1XR1		33	LIN9		33	POLR2K		33	WWC1		33	TRAM2		33	CNKSR1		33	CLIP3
4	COL1A1		4	COL1A2		4	AK5										34	NANOG		34	LOC100131053		34	C12orf11		34	FZD3		34	TAGLN		34	CNTNAP2		34	CMTM3
5	COL5A2		5	DCN		5	AKAP12										35	PHF17		35	LOC100288906		35	MLF1IP		35	ZNF165		35	TNFAIP6		35	CTAGE4		35	COL12A1
6	TFPI		6	CDH2		6	ALPK2										36	TCF7L1		36	LOC730018		36	TPRKB		36	SNCA		36	CREB3L1		36	DAPP1		36	COL1A2
7	FAM20A		7	ENPP2		7	ANGPTL2										37	IRX2		37	MCM6		37	ENOPH1		37	KIAA1815		37	UGDH		37	DENND2D		37	COL3A1
8	PCOLCE		8	POSTN		8	ANKRD1													38	MELK		38	DSN1		38	PRSS8		38	HAS2		38	DMKN		38	COL4A1
9	LTBP1		9	RGS4		9	ANTXR1													39	MMP9		39	GINS2		39	SH2D3A		39	DNAJB4		39	DSC2		39	COL5A1
10	ITGBL1		10	C5ORF13		10	ANXA6													40	MS4		40	YEATS4		40	GNAL		40	CDKN2C		40	DSP		40	COL5A2
11	C5ORF13		11	PRRX1		11	AOX1													41	MTDH		41	CEP55		41	BIK		41	CCDC92		41	EHF		41	COL6A1
12	DKFZP586H2123		12	FBN1		12	AP1S2													42	NMU		42	CMAS		42	CDH3		42	WNT5A		42	ELF3		42	CPA4
13	SULT1B1		13	SRGN		13	ARMCX1													43	NUSAP1		43	GMNN		43	KIAA0888		43	IGFBP3		43	ELF5		43	CTGF
14	SNED1		14	SPOCK1		14	ATP8B2													44	ORC6L		44	PDIA6		44	KRT5		44	PPM1D		44	EPN3		44	CYBRD1
15	PTX3		15	PRR16		15	ATP8B3													45	OXCT1		45	FEN1		45	GJB3		45	FILIP1L		45	EPPK1		45	DAB2
16	DCN		16	DLC1		16	AXL													46	PALM2		46	ZNF706		46	KIAA0040		46	PDGFC		46	ERBB3		46	DFNA5
17	COL6A2		17	BIN1		17	BDNF													47	PECI		47	SNRPG		47	CELSR2		47	TBX3		47	ERP27		47	DIO2
18	GGTLA1		18	RGL1		18	BICC1													48	PITRM1		48	KIAA0101		48	F11R		48	XYLT1		48	FA2H		48	DKK3
19	NR2F1		19	IGFBP4		19	BNC2													49	PRC1		49	UBE2V2		49	NUP62CL		49	FAP		49	FAAH2		49	DLC1
20	HHIP		20	PVRL3		20	BVES													50	QSCN6L1		50	RPL26L1		50	SERPINB1		50	DPT		50	FAM110C		50	DOCK10
21	GREM1		21	CDH11		21	C10orf38													51	RAB6B		51	TIMM17A		51	SPINT2		51	STC1		51	FAM83A		51	DPYSL3
22	GPM6B		22	OLFML3		22	C10orf56													52	RASSF7		52	CKS1B		52	POLR3G		52	KRT81		52	FAM84A		52	EDIL3
23	STXBP6		23	MMP2		23	C16orf45													53	RECQL5		53	CDC2		53	ELMO3		53	MMP1		53	FAM84B		53	ELOVL2
24	NOV		24	MYL9		24	C1S													54	RFC4		54	TXN		54	IL1RN		54	HS3ST2		54	FBP1		54	EML1
25	IGSF4B		25	COL5A2		25	C9orf19													55	RTN4RL1		55	BXDC2		55	TSPAN1		55	LMCD1		55	FGD2		55	EMP3
26	NTSR1		26	CTGF		26	CAP2													56	RUNDC1		56	GINS3		56	IFI30		56	N-PAC		56	FGFBP1		56	EPB41L5
27	KCNMA1		27	PLEKHC1		27	CCL2													57	SCUBE2		57	NOL11		57	PLS1		57	2013-09-06		57	FUT1		57	EPDR1
28	SDC2		28	ZEB1		28	CDH11													58	SERF1A		58	NUSAP1		58	LOC729884		58	NR2F1		58	FUT3		58	EVI2A
29	PDGFRL		29	ROR1		29	CDH2													59	SLC2A3		59	PSMD10		59	TMPRSS11E		59	SCCPDH		59	FXYD3		59	F2R
30	WNT5A		30	PTGER2		30	CDH4													60	STK32B		60	EXOSC4		60	C1ORF116		60	MLPH		60	GALNT3		60	FAM101B
																				61	TGFB3		61	KCMF1		61	ALOX15B		61	LTBP2		61	GCNT3		61	FAT4
							(selection of 30 E and 30 M -specific genes for Kaplan=-Meier plot by alphabetical order)													62	TSPYL5		62	PPA1		62	COL17A1		62	TPM1		62	GJB6		62	FBN1
																				63	UCHL5		63	RBX1		63	RTEL1		63	ANKRD25		63	GOLT1A		63	FGF2
																				64	WISP1		64	KIF18B		64	TNFRSF6B		64	DDR2		64	GPR110		64	FGF5
																				65	ZNF533		65	CBX3		65	LAD1		65	SEMA5A		65	GPR87		65	FGFR1
																							65	DDX47		66	PTPN3		66	TGFB1I1		66	GPX2		66	FHL1
																							65	NXT1		67	MST1R		67	PCOLCE		67	GRAMD2		67	FLRT2
																							65	CHCHD3		68	EPHA1		68	STARD13		68	GRHL1		68	FSTL1
																							65	CKS2		69	E2F5		69	NID1		69	GRHL2		69	GFPT2
																							65	FAM82B		70	KRT6B		70	SYNC1		70	HOOK1		70	GLIPR1
																							65	GMPS		71	STAC		71	ENOX1		71	HS3ST1		71	GLT25D2
																							65	NDUFB2		72	ITGB4		72	FSTL1		72	HS6ST2		72	GNB4
																							65	C2orf47		73	C6ORF105		73	VIM		73	IL1RN		73	GNG11
																							65	CDCA3		74	GLS2		74	MME		74	ILDR1		74	GPC6
																							65	CSTF1		75	ANXA3		75	C10ORF56		75	INPP4B		75	GPR176
																							65	KLHL7								76	IRF6		76	GREM1
																							65	MMADHC								77	ITGB6		77	HAS2
																							65	TSEN34								78	KLK10		78	HEG1
																							65	YWHAQ								79	KLK5		79	HS3ST3A1
																							65	CHCHD2								80	KLK6		80	HTRA1
																							65	EBNA1BP2								81	KLK8		81	IGFBP7
																							65	MRPS33								82	KRT16		82	IL13RA2
																							65	UTP14A								83	KRT19		83	JAM3
																							65	MTCH2								84	KRT5		84	KIRREL
																							65	MYNN								85	KRTCAP3		85	LAMA4
																							65	SLC25A32								86	LAMA3		86	LEPREL1
																							65	MRPL42								87	LAMB3		87	LGALS1
																							65	POLR3K								88	LAMC2		88	LHFP
																							65	TBCB								89	LCN2		89	LIX1L
																							65	DBF4								90	LCP1		90	LOX
																							65	DERL1								91	LIPG		91	MAP1B
																							65	TDP1								92	MAL2		92	MMP2
																							65	CENPA								93	MAP7		93	MRAS
																							65	EBP								94	MAPK13		94	MSRB3
																							65	TTC27								95	MARVELD2		95	NAP1L3
																							65	DCUN1D1								96	MARVELD3		96	NAV3
																							65	MRPL39								97	MB		97	NDN
																							65	VBP1								98	MBNL3		98	NEGR1
																							65	BCCIP								99	MPP7		99	NEXN
																							65	KIF18A								100	MUC20		100	NID1
																							65	TCP1								101	MYH14		101	NRG1
																							65	C16orf80								102	MYO5B		102	NUDT11
																							65	MRPL11								103	NPNT		103	PAPPA
																							65	POMP								104	OR2A4		104	PDE7B
																							65	TMEM177								105	OVOL2		105	PLAGL1
																							65	RINT1								106	PAK6		106	PMP22
																							65	UTP11L								107	PKP3		107	PNMA2
																							65	E2F8								108	PLA2G10		108	POPDC3
																							65	GLRX2								109	POU2F3		109	POSTN
																							65	MELK								110	PPL		110	PRKD1
																							65	MRPL3								111	PPP1R14C		111	PRR16
																							65	PAICS								112	PROM2		112	PTGIS
																							65	SAE1								113	PRR15		113	PTRF
																							65	TMEM14A								114	PRSS8		114	PTX3
																																115	PTAFR		115	RBM24
																																116	PVRL4		116	RBMS3
																																117	RAB25		117	RBPMS2
																																118	RAPGEF5		118	RECK
																																119	RASEF		119	RFTN1
																																120	RASGEF1B		120	SERPINE1
																																121	RBM35A		121	SIRPA
																																122	RBM35B		122	SLC2A3
																																123	S100A14		123	SLC47A1
																																124	S100A8		124	SPARC
																																125	S100A9		125	SRGN
																																126	S100P		126	SRPX
																																127	SCEL		127	ST3GAL2
																																128	SCNN1A		128	SUSD5
																																129	SERPINB5		129	SYDE1
																																130	SH2D3A		130	TBXA2R
																																131	SH3YL1		131	TCF4
																																132	SLC6A14		132	TGFB2
																																133	SLPI		133	TMEM158
																																134	SORBS2		134	TMEM47
																																135	SPINK5		135	TMSL8
																																136	SPINT1		136	TNFRSF19
																																137	SPINT2		137	TRPA1
																																138	SPRR1A		138	TTC28
																																139	SPRR1B		139	TTLL7
																																140	SPRR3		140	TUB
																																141	ST14		141	TUBA1A
																																142	STEAP4		142	UCHL1
																																143	STX19		143	VIM
																																144	SYK		144	WIPF1
																																145	SYT7		145	WNT5B
																																146	TMC4		146	ZEB1
																																147	TMC5		147	ZEB2
																																148	TMEM125		148	ZFPM2
																																149	TMEM30B		149	ZNF788
																																150	TMEM45B
																																151	TMPRSS11E
																																152	TMPRSS13
																																153	TMPRSS4
																																154	TOX3
																																155	TRIM29
																																156	TSPAN1
																																157	TTC22
																																158	TTC9
																																159	VTCN1
																																160	WDR72
																																161	WFDC2
