# Supplementary material for: Stemness of the hybrid Epithelial/Mesenchymal State in Breast Cancer and Its Association with Poor Survival
Source: PLoS One. 2015 May 28;10(5):e0126522. doi: 10.1371/journal.pone.0126522 (PMC4447403; doi:10.1371/journal.pone.0126522)
Supplement: S6 Table — Raw measured Ct (Cq) values (48:48 chips, BioMark, Fluidigm) of single (1) and 100 cell qPCR data from HMLER-derived cell lines either cultured in adhesion (adh), under mammosphere suspension conditions for two days (2d) or for three weeks (3w). Primers for indicated genes were used as indicated in S4 Table. Empty fields represent no amplification or data with insufficient quality. No template control (NTC). (XLSX) [file pone.0126522.s013.xlsx]

## Sheet: SI Table S6 (Fig.3)
S6 Table (to Fig. 3D-F): raw Ct values
Row labels	# cells	cell line/s	adh/sus	ABCA6	B2M	CD24	CD44	CDH1	CDH2	CDKN1B	Chi3L1	CLDN7	CRYAB	CTNNB1	CXCL1	DCN	EPCAM	ERBB2	ESR	FN1	FOXO1	GAPDH	GAPDH KS	ID2	IL1B	IL1R1	IL6	IL8	KRT5	LCN2	MGP	MMP7	MYC	NANOG	NRG1	PCOLCE	POU5F1 634	POU5F1 807	POU5F1 gH	S100A8	S100P	SLPI	SNAI1	SOX2	SULF1	TP63	TRAIL	VIM	WNT5A
I 12H	0	NTC						22.4026															18.9631
I 2H	0	NTC						22.71															18.8281
I 4H	0	NTC						21.2362															17.5474
I 6H	0	NTC						21.2731															19.5363																									23.7364
I 8H	0	NTC						20.7553															18.2185
II 10H	0	NTC						20.9708															18.0291
II 12H	0	NTC						21.8743															19.3474
II 2H	0	NTC						20.6474															18.208																	22.2609
II 4H	0	NTC						20.4645												24.0743			17.8986																									22.9728
II 6H	0	NTC						21.1607															17.9136			24.1069																						22.2781
II 8H	0	NTC						21.7613															18.9604																28.3779
III 10H	0	NTC						20.2647															18.5375
III 12H	0	NTC						21.0999															19.0881
III 2H	0	NTC			26.1919		27.3569	20.0631														25.0336	17.9028	32.0608			29.1401		27.4041											25.4343	31.4389							23.9631
III 4H	0	NTC		26.1399	21.4638		23.9515	25.6634	27.7767	27.1161	27.2496	26.3675		25.2299		23.8061				21.8427	27.6176	22.4744	18.1249	31.681		25.8731					24.2455		24.7768		33.0293	22.6989												18.7253	26.4782
III 6H	0	NTC			25.8764			21.7962															18.8526																									24.3338
III 8H	0	NTC						21.8344															18.2211
I 1A	1	E5	adh		17.3577		16.6095	19.7633		18.2518				18.2896		22.1891	19.2291			16.5992		15.1449	11.0714	22.7738	19.8345				16.1567				17.7882	27.5849	30.7253													14.48	20.666
I 1B	1	E5	adh		16.3088	23.3232	17.7404	20.0748		18.8443				18.5945		24.6673	18.7903			20.1612	20.2067	15.3652	11.5611	22.6376		25.2745	24.187		15.9304				25.3972		27.2805				29.5574							22.4507	22.4792	15.3856
I 1C	1	E5	adh		17.2225		16.6037	19.7949		18.9409				20.0552			20.313			18.5513	19.3137	15.6284	11.9499	22.0616					15.5588				18.4223		30.2307	20.9109				24.3831		21.6405						16.3396
I 1D	1	E5	adh		17.0314		17.6055	19.3223		21.3386				19.4176			18.6741			20.7034	21.9845	15.8532	12.1629	21.6043	20.5878				16.1252						25.3706	21.7537	25.8702					22.9178						15.4393
I 1E	1	E5	adh		16.9768		18.1226	21.0895		20.4772				20.2324	24.2193		20.8591			18.5748		16.6208	13.1893	23.0845		23.7656			17.7309				20.4548		28.7968													18.8685
I 1F	1	E5	adh		17.3359	25.3457	18.5897	19.5639		19.9729				19.6176			21.1729			18.2337		16.3011	12.6633			23.8251			17.5479						29.4026	22.3772						24.3427						15.7092
I 1G	1	E5	adh		18.2645		20.2122	20.7274	23.7064	22.1398				21.6018	19.4874					19.7813	23.8411	17.8265	13.7578					20.844	19.1328				22.9123				22.7521			25.2966		23.2099						15.0904
I 1H	1	E5	adh		18.5125		19.988	20.1798		23.4036			24.0218	21.8484	24.7117		19.9607			23.5053		17.4828	13.6118	26.4323					17.9466				21.1117						25.5014	20.822							22.5221
I 2A	1	E5	adh		18.9202		18.1447	20.9852		20.2265				20.629			21.301	26.7252		20.8573	26.0885	17.0026	13.2521	24.5941	22.1979	25.3975	27.9248		17.4215				19.3622		30.5005		24.5549					23.4138					25.0369	17.4019
I 2B	1	E5	adh		19.0065		19.799	22.0432		22.9357				21.0686			22.1113			20.8745		17.6361	13.8304	25.0875	24.0925	27.1998		26.3603	18.0858				19.7577		35.5246		25.9058			22.8733		22.7997					24.1003
I 2C	1	E5	adh		18.6766		19.3347	21.5744		21.35				20.0514			20.8839			20.5954	24.1823	17.4009	13.3851	27.2085		26.4065			18.9901				21.4055		30.7448	23.0619	25.582										23.7012	19.264
I 2D	1	E5	adh		17.74		19.7237	20.6994	24.865	21.1952				19.2531			18.711			20.5885	23.6693	16.5203	12.6725	23.7188		25.1143			19.4624				19.2857		30.2054		23.2365		30.2124				27.0363					15.5698
III 1A	1	E5	sus_2d	19.7026	15.512	19.4806	17.6412	22.1598	20.1644	17.8252	20.6013			19.6063	17.4715	17.5403				16.1724	20.8681	15.1975	11.2228	25.843		23.6841	22.6141	19.82	19.3561				18.5318		29.9473		25.077		29.2079	19.7929		22.5108						13.1223
III 1B	1	E5	sus_2d		17.4384	22.9906	19.26	21.0448	25.4732	23.1201				19.5771	20.2324	23.1061	23.1927			17.7311	24.4899	18.9425	14.261	29.6521	22.3668	22.05	24.1294	19.7448	22.6926				19.2639				20.4046		22.9219			22.6446						15.9855
III 1C	1	E5	sus_2d		18.0442	23.1914	19.8451	21.1621		21.3334				21.192	19.5673	20.7323				21.9205	19.9005	17.422	13.1489	27.7731	17.7463	22.9227		21.0032	18.8197				19.4995				20.2855		22.8675	20.0567		24.2085						14.5294
III 1D	1	E5	sus_2d		18.7867	21.0372	19.7451	18.9076		23.2351				23.2598		21.3956				21.8064	21.2018	16.928	12.7352	20.2202	17.9249	25.5975			16.981				21.3245				24.1278			15.1061	20.7474	21.8237					22.4085	23.6261
III 1E	1	E5	sus_2d		20.6231	20.769	20.5462	19.7918		22.5055			23.6563	19.6516			23.7266			23.7121	20.8984	18.6514	14.2578	21.0282		24.3003			20.902	17.9192			19.9187				27.9707		28.882	18.4842	19.2324	21.4012					23.6825
III 1F	1	E5	sus_2d		17.5085		17.4968	19.1495		20.2749			20.8671	20.9197	19.9992					19.2024	21.4737	16.283	12.149	21.5454	20.818			19.2632	18.6728				26.1127				20.3848		22.0834	22.0953		22.1293					22.3944	17.5227
III 1G	1	E5	sus_2d	20.1831	14.4722	19.4458	16.9418	20.1098	21.5097	18.9063				16.7571		16.0658		23.4736		15.5402	18.2322	16.0921	11.8154	26.0477	19.4496	20.6367					23.3716	21.8491	19.4062	24.3843			22.0223		23.9013	22.0646								13.4046
III 1H	1	E5	sus_2d		16.73		17.2146	18.1825		20.092		23.0581	19.3161	18.8185		24.0446		24.3205		18.772		16.6021	12.0165	18.3933	17.9401	23.3955			17.9169	16.7262		22.1498					21.9214		23.1064	15.0466	16.8722	20.2036						22.7355
III 2A	1	E5	sus_2d		19.8635	18.248	20.9391	21.0576		21.8269	25.0631		23.3525	21.3094			24.9278			23.337		18.85	14.3535	22.771	20.274	24.8426			21.5215	18.7132							22.3045			16.4624	19.2675	20.8045						23.3974
III 2B	1	E5	sus_2d		18.6969	17.9297	19.2779	20.2514		20.5449				21.0359		24.4619	23.7359			21.9958	22.44	18.4543	13.9172	20.5424		26.1937			22.4244	20.7529		24.1129	19.3251				22.5718			23.5969	17.943	20.8224				24.4335		24.3613
III 2C	1	E5	sus_2d		18.5233	21.6672	18.2128	21.4034		24.7682			21.7707	22.143						21.5389	26.9684	19.1198	14.6618	22.3211		24.6958			19.1515				20.2645		31.4788		21.9186			20.2675							24.1816	22.2887
III 2D	1	E5	sus_2d	24.7292	18.6683	22.3722	20.0869	21.8038	23.4975	22.7341				21.1412						19.8659		18.8658	14.4518	26.3527		26.2416			21.8084				19.9611				23.3618				25.2091						23.901	17.765
II 1A	1	E5	sus_3w	21.0243	16.4351		19.0737	20.7365	21.6845	20.8004										20.5544	19.2221	16.5677	12.5199			21.4421			19.4527								23.3937			18.267		24.7392						13.5792
II 1B	1	E5	sus_3w	21.9208	17.2226		19.4775	20.4669	23.3318	22.0037				21.1222		17.4716				15.9247		18.6846	14.2912	32.8934		20.5243							20.6767			19.9675	22.6792								25.0969			14.7239	22.6064
II 1C	1	E5	sus_3w	22.0293	15.4126	23.1645	20.5805	20.2903	22.4669	21.4973			23.5258	19.6087	17.4276	22.9412				17.797		17.5216	13.2449	33.543		23.8245	17.86	17.9036			20.2449	21.6191	19.9555	23.6698	32.2213		23.6483											14.5565
II 1D	1	E5	sus_3w	21.1107	16.6897		21.2311	20.4228	23.696	20.9746				20.3059					27.56	21.5707		18.7656	14.3828	30.53				22.2117				23.6355	20.0657						25.0612									17.6394
II 1E	1	E5	sus_3w		16.2227		16.3841	19.7419	22.5825	21.5035	23.8564			20.9083	16.4626	14.7114		25.0745		14.9325	19.6832	17.4497	13.2692		22.1545	23.0295		15.8824					17.8933		28.0283	20.1792												12.4355
II 1F	1	E5	sus_3w	21.9648	16.6231		20.7603	20.8545	22.2941	23.4589	18.5685			20.6186	17.9749					19.8088		18.9904	14.5669	29.7748	21.0711	21.8699		18.5475			20.975		22.2433				23.2614											15.0872
II 1G	1	E5	sus_3w	21.5182	16.1365		20.6043	20.6072	22.7079	21.4665				19.5781	22.9811					21.4527		16.9204	12.8571			23.0574		19.1871				22.3964	18.7673				21.3521			22.0271		21.7141					22.4213	14.2062
II 1H	1	E5	sus_3w		15.4388	21.3739	19.0603	21.9362	23.8421	20.561			21.3934	20.5336		21.2385				16.9801	19.8675	16.5041	12.15	29.3579		24.3946	19.3386				26.2873		20.9704				23.865			21.241		23.9511						13.8893
II 2A	1	E5	sus_3w	23.782	15.2605		17.9609	20.0272	24.0483	18.618				19.9613	19.0307					18.9197	22.9804	15.8201	11.6643	29.8953				17.9799	22.6129				20.8265	24.6272	31.0825		21.64		27.2993			22.7441						13.265	21.7861
II 2B	1	E5	sus_3w	21.265	14.9592		19.8514	20.6276	24.5984	21.7184	22.0001			20.4267	17.2603					21.5123	18.8756	17.9596	13.715	30.6959	19.6605		23.751	21.6401	22.4694		18.9382	20.2011	21.3184				22.6542		23.3373	22.6153		22.4397		22.3709				15.0811
II 2C	1	E5	sus_3w	20.7746	16.3768		17.593	19.8155		21.9848				20.5201						18.2771		17.5974	13.4019	30.3365	19.7037	23.1525		22.4327			16.0511		22.5143		31.9054		21.1624	29.2492	31.2883	21.5899		23.5722					21.7167	14.3557
II 2D	1	E5	sus_3w		15.7513		22.7975	20.7713	23.7284	20.0773				20.7353		26.9382	22.2968			21.4059		19.6979	15.1191	28.4209								23.4517	22.3345	26.1867													23.4669	17.5788
III 10A	1	E5 + M4	sus_2d		17.1274	23.7141	17.68	19.1438		20.6958	24.3927		22.5223	19.1297	20.0666		22.1416			19.8471		16.4037	12.0193	22.1053	20.8712	24.7634	26.0766	23.2284	17.3192				22.5134		29.4569				23.9684	22.3763		23.7066					21.5839	18.4337
III 10B	1	E5 + M4	sus_2d		18.1608		19.091	18.9054		23.3087			23.5885	19.826	20.3695					19.2516	22.7715	16.7737	12.5079	20.7028	16.5962	24.4942		20.1603	17.4049				19.6712					33.3846		20.4192		23.3049						16.3385
III 10C	1	E5 + M4	sus_2d		20.8894	18.7624	19.6919	19.9644		22.821	24.2446	23.3183	21.4838	21.0689			22.9891			24.3156	22.0681	18.489	14.0003	20.2586		23.6718			19.0337	20.7123			18.9589	25.4037	31.3504		25.1457		32.2865	16.141		27.5014					22.186	23.2622
III 10D	1	E5 + M4	sus_2d	24.7829	17.279	20.2951	19.6938	20.4349		21.4477				25.7904		24.0631					26.2671	17.8002	13.4572	28.4924	21.5688	23.9847		23.8507	21.1828			23.5054	20.0617		30.0816		22.1492		25.2224									15.5021
III 9A	1	E5 + M4	sus_2d		16.5102		18.6262	20.4859		19.6727				19.4506			20.8621			23.7488		15.8122	11.7094	22.4573	22.3992				17.1982				20.7068				23.7436		24.9789	17.2131	23.415	22.0305			26.2059		22.4701	18.7254
III 9B	1	E5 + M4	sus_2d		16.8332		17.964	20.294		20.5466				19.7437	21.9079		23.4179			19.1271		17.6211	13.272	22.9896	20.192		30.1139		19.7746				19.6237				24.5432			18.0565		21.9009						18.1991
III 9C	1	E5 + M4	sus_2d	25.4867	18.1752		21.1041	21.2122	24.9324	22.151				21.897	21.0034	18.7771				19.46	21.0925	17.8421	13.8264			24.6157		23.3342					19.7465			20.7483	22.5097		27.7903				27.9571					15.4992	21.865
III 9D	1	E5 + M4	sus_2d		18.2988	21.0399	19.3397	20.5037		21.3488		23.535	21.7203	21.743		23.6231	25.7435				21.7795	18.571	14.1293	21.0817		24.5655			22.9371				22.4684	27.4022			24.2527		27.94	20.3165	22.5316	21.5097					23.8245	20.6553
III 9E	1	E5 + M4	sus_2d		18.9704	23.5607	20.5544	21.6161		23.5591				24.0141	29.8569		22.8967			22.4712		18.7454	14.444	22.9795	23.434	24.9784			18.1212	21.5115		22.9708	24.6825				25.0482		29.8246	16.6542	21.3376	21.8677						22.1858
III 9F	1	E5 + M4	sus_2d	22.076	17.391		19.6716	19.5344	22.077						18.8189	17.8103				16.4051		17.8312	13.5765		20.8776	25.1377		20.3747					18.9567	28.0842	27.7456	20.5159			31.7509									14.8558
III 9G	1	E5 + M4	sus_2d		18.6698		20.2334	19.9057		23.4013			22.596	20.526	23.4951		22.5576			22.1744		17.0218	12.8513	22.8866	17.3795	24.0128			16.8686				18.8779				25.499			20.9001		20.4871		23.5134				21.9774
III 9H	1	E5 + M4	sus_2d		19.048	22.4243	19.9212	19.4933						20.3516						24.1399		17.772	13.5951	22.5664	22.6022				17.224				19.5236				22.4509		23.4496	24.1344		23.9375					23.4346	23.8866
II 11A	1	E5 + M4	sus_3w	25.14	18.9802		22.2074	21.7273	25.276	24.7378	25.7894			22.9526	21.4374	25.2331				18.2819	23.089	18.7673	14.1935				27.0171	23.3202					21.534			21.354	24.4972						28.7608					17.5802
II 11B	1	E5 + M4	sus_3w		19.3245		20.238	24.1713		24.2189	24.4389			23.1466		25.7196				18.2216	23.727	20.1487	15.4879			24.3711					25.3807		22.028			19.7955	26.3703		29.7967									15.714	23.6908
II 11C	1	E5 + M4	sus_3w	25.1083	20.5662		23.6823	22.4214		23.1624	20.0756					26.8432				18.7394		21.4513	16.5515			28.3461							25.2675			21.5157												18.4366	23.4271
II 11D	1	E5 + M4	sus_3w		16.9318	25.1379	21.6563	23.2866	24.1167	22.0854	21.4016			21.7439						21.5106	23.6264	17.4456	12.8232	35.9237		26.7077	27.4924	25.7241			24.7791					21.4546	28.8431			25.5163			29.2409					15.5922	24.029
II 11E	1	E5 + M4	sus_3w	26.3002	18.9611		21.8324	20.4111	26.6352	21.6955	23.3288			24.2146		22.9691				21.2105		20.5186	16.0223			25.2222		24.1907	25.7664		21.545		22.8903			20.3381											24.8679	17.42
II 11F	1	E5 + M4	sus_3w	25.8843	18.8341		19.9454	22.4936		22.6862	21.433		23.8351	21.9769		22.5716				18.0966		18.3913	13.6895	34.3398		25.3289				23.3695	23.3625		23.0018		32.9093	21.4301	23.2275		31.5047									15.0509	22.865
II 11G	1	E5 + M4	sus_3w		18.946		22.1937	23.1128		24.4597	21.2052			25.3015	22.8285	25.6348				17.3751		20.4647	15.5941	35.1352				23.7617					26.9001			18.87												15.7557
II 11H	1	E5 + M4	sus_3w		17.3301		20.7507	22.406		21.6551				20.9394	19.9534	19.7439				18.4102	24.4355	18.6341	14.2056	31.5744		21.9684	29.5788	20.9532			24.4365		22.8881		32.679	20.6302	25.8359											15.0236	22.0741
II 12A	1	E5 + M4	sus_3w		18.1181	23.8146	19.9891	22.334	26.5655	21.44	20.8789		24.6781	22.1396						19.5198		18.9323	13.2907								22.7961			26.4094		20.7113											23.9263	14.7966
II 12B	1	E5 + M4	sus_3w		17.0316		21.7819	21.6075		22.7501	21.4519			22.5375	25.6177	22.6162				17.6945		19.849	15.1331					24.0097			27.1674		21.1974			20.2903									27.0018			16.24	23.4563
II 12C	1	E5 + M4	sus_3w		20.2461		20.9319	20.3765			19.4956			22.9668	21.4637	21.2683				17.3181	21.4407	21.0894	15.2873	33.505		26.4786		21.4948			22.6883		25.0225			19.8828											24.3147	16.0731
II 12D	1	E5 + M4	sus_3w	27.0774	17.962	28.251	22.7895	21.6274			22.1917			23.2321	23.4075	21.8517				19.2136		20.1171	15.5118								26.79		23.8271			20.5436												17.128	24.3621
III 7A	1	E5 + M5	sus_2d	22.813	17.198	23.6266	19.8701	23.1787	23.7168	24.1185				20.5862	21.7048	15.2464				16.3391	21.046	18.0453	13.7926	32.5521		23.0462			28.3689		25.8634		20.838			18.5388	23.6889		30.3078						25.8747			14.5427
III 7B	1	E5 + M5	sus_2d		19.3081		18.9669	20.8253		24.36				22.5822	20.6795	23.5041				25.6744		16.5872	12.5967	24.1202	23.2052	25.8877			17.647				19.5731		32.5381		21.9055		24.4392	24.1143							22.8897	16.0667
III 7C	1	E5 + M5	sus_2d	22.667	16.9749		19.7662	20.4944	23.4242	25.6068				20.6479	19.1405	19.3582				16.9816		17.7837	13.6584	29.4239	20.3656	20.8431		18.6027					20.9908		30.4795	19.3328	25.5656											14.4659
III 7D	1	E5 + M5	sus_2d	22.3511	17.7169	24.5477	21.362	21.1092		24.8134	24.0131			22.0248	22.0539	19.3586				18.0577		19.6503	15.2072	30.4186		22.366							21.2478	27.2333		19.7623	24.0537	34.873							25.8774			15.6379
III 7E	1	E5 + M5	sus_2d	21.4651	17.859		20.6174	21.4667	24.265	23.7183				20.1399	20.7537	19.0724				16.8624		17.9434	13.9307	31.2746		20.7811	22.6232	19.3272			25.6558	26.2743	21.525			18.4533				27.4872					26.2539			15.8042
III 7F	1	E5 + M5	sus_2d	21.4282	17.8653	24.1602	20.5443	20.4822	23.3635	23.4702				20.0522	19.3027	18.5286				19.4101		17.6105	13.5924		21.603	21.1963		18.6484					24.4851			19.5392	27.1284		25.2189	23.0636								14.7995
III 7G	1	E5 + M5	sus_2d		17.1727		18.0055	20.2302	28.8345	20.4152				19.8417	28.8043	27.2222	20.4252			18.9539	23.8924	15.4012	11.4336	24.1855		22.7328	30.1408	26.9924	18.2292						29.004	26.7012	23.5906		25.8439	26.5266		24.7965				24.9792	23.3293	18.4147
III 7H	1	E5 + M5	sus_2d	23.6742	17.039	21.9402	20.933	21.633						20.9105	21.5299	18.714				17.0409		18.2583	14.25			24.1341							23.3266			19.3125	21.9784						27.338					14.9216
III 8A	1	E5 + M5	sus_2d		16.9366		17.7609	19.33						20.1833	20.9534		21.5419			19.3739	21.9145	15.9845	12.0384	21.1432		22.6871		18.9216	16.6034		24.998		18.4776		25.4264					20.8624						25.228		14.2746
III 8B	1	E5 + M5	sus_2d	23.4597	16.811		20.2778	20.8245	23.0108	21.7376				20.6932	17.9121	16.5591				16.1276		18.4046	14.2088	32.6295	17.0177	20.8067		17.7183			24.9649	23.3147	21.3536			17.9665	27.8203	31.0512							25.6032			14.2921
III 8C	1	E5 + M5	sus_2d	23.5276	17.3226	19.9057	19.5692	20.9793		21.8827				20.214		16.2296		25.7422		16.6928		17.3948	13.2967	28.5629		20.9256							19.1046			18.8817			28.7008				24.7057					13.5424
III 8D	1	E5 + M5	sus_2d	22.8949	16.6529	20.219	19.8241	21.311		23.9496				19.8098	21.67	15.9056				14.8295		17.4878	13.3233	31.4424	22.0543	21.0855							20.0759			18.9875												14.1933
II 10A	1	E5 + M5	sus_3w	24.9532	18.2908		23.1909	21.8074		23.9619				26.0777	24.0463	26.1495				16.5053	23.7347	20.4424	15.4387	36.5268				24.6711			26.2082		24.6934			21.2753	25.5936											15.8746
II 10B	1	E5 + M5	sus_3w	23.9491	16.3912		21.4515	22.408		22.9739				22.2103		20.8337				19.5133	21.8695	18.6637	13.8667			26.308		20.8328	24.8378			23.2946	23.7412			20.8312	25.4979											15.2699
II 10C	1	E5 + M5	sus_3w	26.0152	17.9834		23.6553	22.6081	25.2053	23.7223				24.4039	24.8797	24.979				21.1046		20.2588	15.4743					22.142			23.4547		23.3282			21.531												16.4667
II 10D	1	E5 + M5	sus_3w		16.7692		22.1885	22.2902	25.1342	22.4195	24.6496			22.655		28.1956				19.039		19.5748	14.7092			25.8732	27.4382	25.2221			26.4855		25.2099			20.4705	25.6842											16.401
II 9A	1	E5 + M5	sus_3w		16.1932		21.5799	21.9591	23.6479	21.9876	23.5142			21.5115	22.379	25.4265				20.5844		18.8979	14.0077			24.5982		20.0831					21.7146			21.9036												15.5419
II 9B	1	E5 + M5	sus_3w		21.4308	23.4971	21.654	21.2274		24.1977				24.971							22.2942	22.5498	17.3578	28.9264					22.6985																		24.0406	23.1208
II 9C	1	E5 + M5	sus_3w	23.7295	16.4083		23.1653	22.7344	26.2949					21.3666						22.2939		23.0874	18.3793			24.132	18.5951	20.152					21.2687															16.3809
II 9D	1	E5 + M5	sus_3w	27.2519	17.8643		23.0658	23.1414	25.7881	24.3338	24.1536			23.5041		25.8564				19.3026		19.6268	14.8772			25.2191	28.0311	19.6916			22.3882		24.3529			21.0729									28.3782		24.5652	17.1618
II 9E	1	E5 + M5	sus_3w	24.0754	16.0809		19.869	21.7809		22.763			26.9232	20.7795	22.8671	22.369				16.7431		17.7486	13.4111	34.1437		26.3767		21.3667			26.7366		24.8318			21.2577											24.9771	14.7441
II 9F	1	E5 + M5	sus_3w	26.9648	19.1392		24.9222	25.2361		24.1784				25.4765	21.6041	25.1566				21.6722		21.4162	16.1749	37.4303		26.8779		20.2052					23.5385			22.3071	26.7431		30.3633			25.7524						19.4103
II 9G	1	E5 + M5	sus_3w	27.6578	19.7165		24.1522	21.7042		24.6951				25.5187	23.9062	23.6063				18.8244	24.5317	22.1516	16.7679			26.1846		21.6975								20.7487	24.927		32.6653									17.3475	26.0715
II 9H	1	E5 + M5	sus_3w		15.47		22.5554	21.4258		20.5241				21.708	22.2509					21.3547	20.8003	20.7115	15.923			25.4312		18.5534					22.9864			23.5642	24.4217				24.6361							16.9612
I 7A	1	HP	adh		18.6353		19.2375	22.073		22.3516				19.2028	21.4361		19.1904			19.2565		18.4789	14.0233	22.9733		23.8872			18.5075				20.3554		27.0514							25.4331						21.2612
I 7B	1	HP	adh		17.3836		19.5224	20.522	27.6486	22.1223				19.5805		24.6862	17.9183			21.6885		18.0481	13.8673	23.69	22.3977	28.5426			17.7503				19.7169		26.2682							24.6123	27.9245					18.9713
I 7C	1	HP	adh		16.9295		17.5391	19.4946		19.8789			24.4107	18.6822			19.2388	26.0406		17.0175		17.3003	13.0052	21.3983		23.0955			16.6859				17.5551	24.6414	25.8208				29.5723							23.7576	24.0589	15.6929
I 7D	1	HP	adh		18.601		19.8504	22.2921		22.4689				20.6628			19.852			19.8338		18.4854	14.0773	25.2561	22.9175	23.9001			19.364				19.3369	28.1616	28.7317													17.3617
I 7E	1	HP	adh		17.5246		18.3894	19.7289		21.1007				19.3125			18.2305			19.3569		17.2129	12.9758	21.1966		26.5681			16.9278				18.1041		24.5587									21.4859		24.4939	23.5673	17.3894
I 7F	1	HP	adh		17.4431		18.858	21.1725	24.2815	21.9787				18.9102	23.9544		17.7353			19.7562		16.8293	12.6527	23.5186		24.2543			16.7465				20.2827		28.7332		27.7289		26.8283							23.5818	23.4318	15.8844
I 7G	1	HP	adh		16.9687		19.2638	20.8913		21.4056				18.9034			18.5792			19.1829		17.3116	13.0412	23.8606		24.2498			16.657				18.6213		25.3266													19.9228
I 7H	1	HP	adh		17.9995		19.3908	20.308	21.3786	21.012				21.0779	20.129	23.8724				16.8361		17.3365	12.9813			22.2488							19.5821			21.1547							26.8365					13.8165
I 8A	1	HP	adh		16.6386		18.5809	20.1538		20.7018				19.7511	23.2115		17.505			18.0281		17.2631	13.0194	23.2278		25.5358			17.6408				22.2158		24.6137	22.8391	22.8998											16.6569
I 8B	1	HP	adh		16.5142		17.6675	19.2557	24.902	20.5746				18.7324	18.4911		18.1436			20.3723	21.3169	16.7747	12.5319	22.3424		24.9989		23.33	16.5854				19.8096	27.6195	26.7601												22.0226	15.3534
I 8C	1	HP	adh		18.962		19.0996	21.2729		25.4236				19.8117	24.112		19.5981			19.0142		18.4396	14.0667	24.8819		25.2158			19.3106				18.2278		26.2193		28.2142											17.6654
I 8D	1	HP	adh		18.7889		19.675	21.2894		22.6896				21.0601			19.5707			18.9851		18.6081	14.1857	24.5145		25.96			18.1378				19.3533		31.9511												24.3173	18.2734
II 7A	1	HP	sus_3w	25.5397	18.8277		23.0365	21.5413	26.1558	22.8024	21.3419			24.5662	21.0094					19.7792	23.8404	21.1959	15.7485			24.5399	28.007	23.9791			24.4509					20.9042						24.8828						17.3624
II 7B	1	HP	sus_3w	23.5184	17.2169		20.9585	21.6181	24.927	21.5969	21.9021			22.2297	21.8995					16.7774		18.8761	13.8736	34.0529		24.6652					25.9456		21.7016			19.5946	27.4626						28.2508				24.1685	15.6902
II 7C	1	HP	sus_3w	25.3237	19.4344		23.1136	21.6965	27.4348	23.443	21.7137			21.765	21.396					20.2261	21.1977	19.7307	15.121					23.9805					23.7039			21.458	25.0631											17.1627
II 7D	1	HP	sus_3w		17.5039		20.4263	20.2491		22.2326				21.9441	19.0752	23.5398				22.9601	23.2837	18.9885	14.6289	27.1294	20.7316	24.3289		17.4766	23.7476	22.504		25.1985	20.9986							17.2858	23.937	19.9758					22.9075	23.2013
II 7E	1	HP	sus_3w	23.3878	17.2247	22.3722	21.9753	22.266	25.2787	21.9167	18.9422			21.0397	20.3223					17.1865	19.704	18.076	14.0347			24.8057	23.8743	20.8028			22.1865		21.8012			19.8382									27.2647			16.0931
II 7F	1	HP	sus_3w	22.1135	17.6853		21.8559	20.6613	25.0344	23.9108	18.0349			23.545						16.6396	23.1159	19.4339	14.6184			25.4426										19.3397	27.4107		29.7661			24.3696			30.2475		23.6397	16.001
II 7G	1	HP	sus_3w	21.9824	17.1455		23.0892	22.3098		22.7331	19.1524			22.8109	19.7577			27.2844		18.4749		18.4759	13.8502			22.1253		20.0557					23.3452			19.455				25.8717					25.2577			16.1056
II 7H	1	HP	sus_3w	24.7719	18.2767		21.8129	22.1289		24.1552	20.12			23.1985		24.9414				19.049		19.191	14.3582					23.6698			25.3775		21.742			21.1844	24.1731		30.7147						28.4357			16.1156
II 8A	1	HP	sus_3w	25.3905	18.3207		20.201	21.9967	25.2738	23.8638	18.2005			21.55	23.4698					17.5439		19.3615	14.8498	34.4599				19.4515					22.2579			19.1486											23.7213	16.4929
II 8B	1	HP	sus_3w	23.4973	17.5547		22.1381	21.9316		24.1604	17.9123			22.2683	18.5863	25.3971				16.6078		19.8732	14.9608	34.0985		24.5107	22.7179	18.4969			26.7002		22.7504	29.8525		19.1019									26.5534			16.1496
II 8C	1	HP	sus_3w	24.5537	19.0512		21.2262	21.402		22.7043	21.9751			24.9646	23.8233					17.9618		20.6684	16.0569	34.7789							21.8983		24.4366			18.951	26.0276											16.8949
II 8D	1	HP	sus_3w	25.8475	20.1679		22.8361	22.2611	25.8569	24.1788	22.3844			23.1045	23.6101	25.1109				20.4116	23.1413	21.3817	16.6719			26.0496		25.7545					22.2045			26.2376	24.8593											18.6152
I 5A	1	M4	adh	24.1325	19.5796		21.0435	23.2762	24.5261					22.1725		19.9922				17.8215		18.6775	14.4392													20.3063												14.865	21.5744
I 5B	1	M4	adh	22.9439	19.1731	25.715	19.7898	22.2088	24.9261	22.1427				20.8869	26.3385	17.7956				17.3635		17.127	13.1723	34.6667		21.6764		23.7633					20.6332			18.8507	23.6903		28.7164									13.6491	23.7241
I 5C	1	M4	adh	24.9437	19.3214		20.867	22.0038		23.3824				24.292		18.602				18.1037		18.895	14.6918			25.8024							21.9397		32.8593	19.0551												14.7016
I 5D	1	M4	adh	25.5611	19.1144		21.2869	21.4748	23.4597	20.9872				20.9159		19.7756				18.0926		17.7729	13.8745			24.5983							21.8744			19.59	27.6597											13.9699	23.0063
I 5E	1	M4	adh	23.7018	18.4453		20.0478	21.6118	25.9645	22.2908				21.5883		19.2811				17.6193		17.122	13.2354			21.6108							21.7767		31.8186	18.5005												14.1109	21.2683
I 5F	1	M4	adh		20.5146		19.0672	22.8676	25.223	25.0423				23.1886		20.8633				18.1881		17.6451	13.6315	31.6033		24.6924							19.0318		33.7975	20.6869	27.6956	27.6689										14.1937	23.3792
I 5G	1	M4	adh	24.8813	19.7362		19.8015	20.8093	24.5583					22.22		20.4706				18.8621		18.1829	13.9363	31.2795		23.307							20.0722	26.3954		20.9581												13.8907	22.4475
I 5H	1	M4	adh	24.5709	18.8537		18.6045	21.1231	23.213	19.766				19.9009		20.7069		27.2657		17.0001		17.2227	13.2174			23.2752									31.1131	19.3429												13.9501	20.8346
I 6A	1	M4	adh	24.9928	19.0592	24.1857	19.0792	21.8504		22.5445				20.6197		18.4786				16.4914	21.8127	17.5292	13.5825			20.9853							18.9724			18.0918												13.4366	20.9417
I 6B	1	M4	adh	24.0665	19.2034		20.3695	22.3067		22.7424				23.9645	25.7293	17.8526				17.6385	26.0208	18.9171	14.7666			23.0087		24.1939					22.0173			18.6669			26.3161									14.373
I 6C	1	M4	adh	26.5843	18.8669		20.462	23.8666	23.6715	24.5873			25.7277	21.455	26.2661	19.187				17.5473	22.5039	18.648	14.531			24.7505		25.9417	23.7781				23.1649			18.6549												15.0848	22.2283
I 6D	1	M4	adh		20.696		20.2095	23.07	23.6992	22.87				21.6655		21.9977				17.7554		18.7107	14.4208	33.07		23.8632							25.4646		31.9915	21.7203												15.1722
III 5A	1	M4	sus_2d	23.292	16.5495		18.7557	20.2295	22.6931	24.6958				20.9532	19.1215	16.6161				15.9518		17.928	13.2265	30.7799		23.2901		18.6262			22.9235	23.8378	20.9139		29.5547	18.1165	24.0683	30.608										13.7174	21.2859
III 5B	1	M4	sus_2d	24.0092	18.2654		18.8303	23.1827		23.9983				21.8654	27.449	23.0824				18.4055	21.8474	17.9599	13.4475	31.5417		25.6497	27.2143						21.1881			19.2212		28.8278										14.9107	23.7013
III 5C	1	M4	sus_2d	24.8522	17.4121	25.2007	20.3305	23.2476						22.3165		18.0994		30.7495		17.4871	23.7972	18.4208	13.9025			22.6765					25.2737		21.2707		29.9466	18.4026	28.4182											14.4947	20.2611
III 5D	1	M4	sus_2d	22.7477	17.7003		20.4903	21.6592			24.0987			23.0758		18.4314		27.9		18.5074		19.4031	14.5834	33.0214		22.597					22.2628		24.0705			19.308	23.0974		31.0266									15.4223	19.5629
III 5E	1	M4	sus_2d		15.8185		18.6242	20.4504		21.8096				19.0563		20.1017				16.7633	23.2507	17.4948	13.2331			20.742						23.4499	19.5054			18.1147	26.7897											13.4893	19.8533
III 5F	1	M4	sus_2d	20.7472	16.3778		19.0151	21.5827		22.7382				20.4728	24.1327	19.3863				17.4523		18.0935	13.7625			22.7732	29.3946	23.6517			18.9597	24.2309	20.7493			17.8689		29.9537	30.7799					23.5277				13.7199	21.5541
III 5G	1	M4	sus_2d	22.597	18.3858		20.631	24.1573	24.2222	23.2172	26.4745			21.1123		20.0803				17.1105		18.819	14.4675			23.8056					28.3088		23.583			20.4414												14.7943
III 5H	1	M4	sus_2d	23.4188	17.6236		21.0839	21.2604	25.4151	26.6809				22.2864		19.3311		27.6573		17.6695	21.9431	19.5406	14.7264			23.4892					25.2671		21.6267		30.3672	20.7059												15.6319	22.2833
III 6A	1	M4	sus_2d	23.7351	16.925		19.2073	21.3205		22.2431				20.9786		18.1126				16.9353	23.0935	17.706	13.3328			22.7192							19.7489		30.0123	18.3457												14.2036	21.2046
III 6B	1	M4	sus_2d	21.9404	16.5959		19.3606	22.5285	25.2881					23.1142		17.1166				15.7249		17.9008	13.4094	30.0442	22.1413	23.2427							22.393		28.7015	18.5349		29.508	28.4541						29.5554			14.6494	22.6414
III 6C	1	M4	sus_2d	21.789	14.8781	22.5097	17.2106	20.1087	22.1232	19.4229	19.6306			19.5421	22.6405	17.3032				14.6135	18.9589	15.8725	11.5035			20.9766							18.2124		28.7297	16.2702	23.9539		27.5243									13.103	18.8876
III 6D	1	M4	sus_2d	21.9784	16.5705		19.1724	21.0265	24.8363	22.4728				20.5695		17.5147				16.8182	23.745	18.3155	13.8773	28.2735	24.6948	21.4015		26.6565			20.3747		19.4905			17.4795	24.6623		31.0453									14.4204	20.1921
II 5A	1	M4	sus_3w		14.9954	21.8223	18.8595	22.2111	22.8213	18.8845	17.4938			20.6997	21.7258	22.7423				15.7208		17.4976	13.176	28.3201		22.0112	25.0846	18.3855			16.3288		25.4314	26.7475		17.2068	22.9028						25.6798				20.4454	13.562
II 5B	1	M4	sus_3w		16.4272		18.9018	20.4439		20.7507				20.5951		20.0693				15.5081		18.3237	14.0265					21.3129			18.4589		20.0897			17.7764				23.1969								14.6893
II 5C	1	M4	sus_3w	22.6258	16.6926		16.7374	20.9731		23.8345	23.1047				20.1316	15.9855				14.8727	22.0338	14.9524	10.8166			21.2448							19.0225		32.4405	18.5695	28.6401			23.6936								11.97	20.7935
II 5D	1	M4	sus_3w		15.545		18.6355	19.4022	24.3864	21.6579	23.2841			20.7128						17.6866	19.407	18.5293	14.1495			24.9158					20.253		20.4588			17.1141			30.9659									14.055	20.806
II 5E	1	M4	sus_3w	21.7661	15.0768		15.9663	19.5845	24.1984	22.1904	17.8572		22.4572	18.85		19.4298				13.241	20.6452	15.8234	11.6715	34.4274		19.6184	25.3725	22.533			17.168		20.6477	25.3292		16.5452	22.7288		23.0188	15.9747								12.5412	20.954
II 5F	1	M4	sus_3w	23.5989	15.8844		18.7308	21.5136		20.8978	19.7062		22.8826	23.3514	20.8839	19.1434				16.6123	20.2088	18.2838	14.061	28.9515		20.4266		19.9761			18.9618					17.1476	26.3368			23.2387							22.3799	13.7933	19.9722
II 5G	1	M4	sus_3w	23.3418	18.4312		20.2233	20.8067		22.9617					22.0061	20.4088				16.3315	20.5363	18.6508	14.1828	33.8962		21.4174		21.197					21.6189			19.0757	23.6803						25.7047		23.157			16.0762	22.0977
II 5H	1	M4	sus_3w		17.9926		20.8001	22.0119		21.4966	19.8444			21.3821	19.0285	17.6849				17.2667	20.2671	18.59	14.3809			21.7194	24.6683	17.4538			23.3057		21.1081			18.4457	22.2483		25.9521									14.7015
II 6A	1	M4	sus_3w	23.9868	15.1243		18.9162	22.2358	20.953	22.7893	17.5962			20.8978		19.8391		27.3938		15.2804	21.166	17.749	13.1436			20.9848		22.708			17.9686		25.1143			17.2206												13.3138	22.5068
II 6B	1	M4	sus_3w	22.7337	16.6699		19.6872	21.0729	24.3658	21.7652				21.49		19.9524				16.7875	20.3244	18.9089	14.5536			25.2731					19.3675		22.1038			17.3751												15.3301	22.3276
II 6C	1	M4	sus_3w	24.5588	16.6192		19.366	20.4758	22.5079	21.4684				23.0938		20.3696				17.4014	20.2026	17.9937	13.6816	29.733		24.7501					20.8013		22.1508			18.7157									22.9369			15.5738
II 6D	1	M4	sus_3w	22.3933	15.7539		19.978	19.9584		21.2591	18.6472			22.2484	21.7801	21.9059				16.0928	19.6316	18.7463	14.4658	28.1612		23.0164		19.4438			21.7427		20.7567			17.8538												15.4546	22.2716
I 3A	1	M5	adh	25.7372	19.8825		20.7992	23.7418		24.1525				24.7696		19.1661				21.1738		19.2485	14.9248	33.702		27.2262							21.8844			20.2744			30.0115									14.3843
I 3B	1	M5	adh		18.614		20.6062	23.2395	26.1026					21.1091	26.5581	20.4927				19.461		17.8206	13.7971	34.459		23.8083					26.1621		24.8563	28.1272		19.401	24.803		30.745									14.1611	23.858
I 3C	1	M5	adh		19.1816		20.6617	21.3891	26.0453	23.5595				25.1905	27.692	19.2652				19.6618		19.2647	15.0169			25.1358					24.162					20.2007	25.5623											14.9377	22.837
I 3D	1	M5	adh	25.9131	19.3036	28.0297	21.4287	22.2737		24.4105				22.8326		18.6567				20.7387		20.0801	15.9301	32.5172		23.5179					24.7948					20.0581												16.4791
I 3E	1	M5	adh	25.3714	18.5353		19.686	23.0462		23.1767				23.8606	23.4388	19.6914				18.067		18.258	14.3622			24.5793		24.0277			25.1585		24.3019			19.594												13.9412	23.693
I 3F	1	M5	adh	24.0916	17.6149		20.2444	23.8696	24.3066					22.2023	25.7382	17.1086				18.9427		18.7439	14.6155			25.108					21.453		21.5332			18.8739												13.8168	21.7252
I 3G	1	M5	adh	25.1182	18.7124		21.2005	23.7558		21.8547				21.9875		19.1829				18.4885		19.0579	14.6287	35.7629		23.7133						25.5883	20.7784			19.5975												14.4982
I 3H	1	M5	adh	22.8734	17.4541	24.7891	21.5155	23.1518	24.3604	22.1349				22.2198		18.6172				17.8506		17.7872	13.6823	30.3999		21.8654									29.9771	19.0747	22.8979		25.4533						24.2252			13.3171
I 4A	1	M5	adh	24.9709	18.0262		20.4367	22.1225	24.6552	23.5385				22.4406	21.9238	18.2827		27.4424		19.0741	24.8011	18.6515	14.5739	32.8637		26.9077	25.3965						25.3388			18.6683												13.6624
I 4B	1	M5	adh	24.7814	19.0955		20.2468		25.4964	23.4376				21.6762	25.5288	19.8299				18.776		18.7514	14.5735			23.3329					25.9365		24.0204			19.6192												13.8216
I 4C	1	M5	adh	23.1055	17.6623		19.7859	21.4097		22.3196				21.3592		18.1447		26.7259		18.5605	26.664	18.2782	14.2574	31.4295		22.8859	25.5434	22.8995			24.6249		22.1507		31.7814	18.9952			30.1928									13.8459
I 4D	1	M5	adh	23.9551	18.3334		19.3548	22.0863	23.5583	22.6087				22.0596	25.4113	18.5355				17.9248		18.3661	14.4528	31.8808		23.9032	25.7412				21.1126		23.3662			17.9647			31.1843									13.6062	21.4918
III 3A	1	M5	sus_2d	22.5638	16.9721		19.792	20.1114	24.5964					23.684		19.7814				17.9323		17.7982	13.4273			22.2324					23.3255		21.0476	27.54		18.184												14.1113	22.3767
III 3B	1	M5	sus_2d	23.8586	17.1032		19.5115	23.2199		24.053				22.2186	24.2498	21.389				17.0664	22.7004	18.4332	13.9761	30.7393		22.3476	27.1871	24.7257			23.1051		21.0316			19.2589												14.2564
III 3C	1	M5	sus_2d	20.7162	17.881		20.1367	22.1551	27.4651	23.8794				22.3688		18.4112				18.3821		18.7043	14.0144	32.7906		21.8143		22.9762			21.7148		22.4937			18.3748												14.8904	23.3753
III 3D	1	M5	sus_2d	21.7705	16.5781		17.9402	20.7028	24.2684	22.5232				20.4164		18.3192		25.1286		16.985	21.6483	16.3208	12.2402	30.4632		22.7269					22.9186		20.1258	27.4087		17.3488							25.8909					13.7108
III 3E	1	M5	sus_2d	22.8835	15.8195	27.1173	18.771	19.8658		21.5729				21.1723		19.7857		25.3169		17.1135		16.4844	12.3825	29.4681		20.6229			27.3613		20.8532		22.0362			17.2915				25.8777								13.3169
III 3F	1	M5	sus_2d	21.4491	16.7054		20.0479	21.2087		21.0929				22.348		19.112				17.5261		18.6343	14.2412			22.3945					20.7115		20.8684			18.3662												14.3803
III 3G	1	M5	sus_2d	20.1772	14.4283	23.3467	16.6579	21.2713	24.3016	19.158				19.1357		15.7868			24.5259	15.2162		15.4613	11.4178			19.8402					20.9186		18.6629	23.7253		15.8484	22.068	27.8854										12.121
III 3H	1	M5	sus_2d	21.6994	15.233		18.3177	21.3306	27.5885	20.9163				19.6912		20.3094				16.0255		16.8747	12.4669	27.2314		20.0266		26.6685			33.5419		19.4462		30.1949	18.2683	21.9688											12.7089
III 4A	1	M5	sus_2d	22.4299	17.3551		19.8457	20.3742	25.3178	22.7543				21.5871		19.2583				17.2349	22.2671	18.217	13.8729		23.2919	22.0118	24.0615				24.5017		20.9924		30.8267	17.7144												14.5462
III 4B	1	M5	sus_2d		18.4013		19.7874	22.6325	26.7808	25.6267				21.0865		19.9513				18.5217		18.7746	14.1376			24.3674					26.9191		22.5897			18.7529	26.8223		29.5527									15.0055
III 4C	1	M5	sus_2d	22.9969	16.9421		19.7871	22.3484	24.3875	25.1073				20.6737		21.4481	24.4458			19.6155		17.9771	13.6785		23.6333	23.7083					20.8159		22.2328	24.9291		19.4934	26.7322	29.3247	29.3619									14.5437
III 4D	1	M5	sus_2d	24.1738	18.1008		21.7676	23.1269		25.251				21.6163	21.0983	21.899				17.891		19.2972	14.9044			24.9451					21.8275		21.185			19.5029	25.0683					26.4447						15.1532
II 3A	1	M5	sus_3w	24.0752	15.0098		19.4622	19.6059		23.5669				20.8065		19.8575				17.0445		17.7746	13.4801			21.5485					16.8799		20.2548			20.0044			25.0019								20.5349	14.3418
II 3B	1	M5	sus_3w		14.5533		18.9422	21.7656	24.0714	19.7006	23.8078			20.1734		22.91				18.9777		17.169	12.918	30.4581		22.5339		19.7058			17.5065					16.8958	24.0428						25.1526					14.1432
II 3C	1	M5	sus_3w		15.169	25.6189	18.7939	20.2515	21.572	21.1246	23.7348			20.3187		20.651		25.4713		17.5931	23.2085	16.814	12.5393								20.0557		19.6531			22.2035												13.3608
II 3D	1	M5	sus_3w	22.8261	17.7572		22.6223	20.3684		22.4238				21.198		19.753				17.6481	22.9264	19.681	15.3002			22.3069	25.1048	22.5824			19.104					17.6411												14.6746
II 3E	1	M5	sus_3w		16.5626		19.3777	21.0816	23.1319	21.2946				20.4041	23.9121	21.2898				18.9497		18.0157	13.844	30.9714					23.5342		17.1975		19.5789	29.1974		18.6528												14.8025
II 3F	1	M5	sus_3w	22.2315	17.9526		22.6452	21.1555	23.3307	23.3078	22.2			21.1123		20.4767				17.4667	19.6854	20.6327	15.7721	28.0128		20.924		20.5423			23.0221		22.072			19.0364	21.6747		26.572				26.5529					14.952
II 3G	1	M5	sus_3w		19.0876		21.1159	21.5806		22.5015						20.7368				17.8098	19.619	20.4767	16.0471	29.6043		24.458		20.9816			20.2326					19.0775	22.0787		28.7914									15.7025
II 3H	1	M5	sus_3w		16.0423		21.121	19.7283		20.6075				22.7962		21.9477		24.9		18.2674	20.2189	19.1213	14.6217			21.8941		25.2189			18.8367		21.178	23.2011		17.9713	25.3876		29.9019									14.5435
II 4A	1	M5	sus_3w		14.9092		19.4914	20.5227		20.8247	20.9906			20.3887	19.9764	20.8049		33.3881		16.8966	22.1237	17.8757	13.5829		23.9645	24.0625	24.3843	20.1138			20.0114	23.5129				17.1485												14.7404
II 4B	1	M5	sus_3w	21.6313	17.0552		18.6935	21.6105	24.0475	21.7969				19.8844		18.9975				15.4056		18.4937	14.2355	29.0777		21.8907					17.4924		22.5952	36.096		17.6215	25.65		28.7246									13.5148
II 4C	1	M5	sus_3w	21.8045	15.5509		19.0526	19.2693	23.0311	20.0011				22.3375	18.6216	21.7594				15.7908		17.6154	13.5342			21.241	21.9513	17.0162			11.8651		18.828			17.4344			29.4682						24.8395			14.2304
II 4D	1	M5	sus_3w		14.229	23.2102	18.9189	25.1927	23.2102	18.5285	20.6996			20.7668	23.2519	23.9609				18.8061		17.5185	13.5133			23.3119		21.8215			17.4768		21.9008			20.7903	23.3509							25.9456				14.0834
I 2E	100	E5	adh	22.7591	10.3895	21.1309	11.8266	14.2416	17.4583	13.7717	23.6626	20.8227	20.1778	12.7435	18.03	16.0635	13.5437	21.6272		11.6813		9.4981	6.11041	16.445	14.774	17.9264	23.3327	18.7002	9.95022	20.4252	24.3191	18.1894	12.2427	22.1177	23.4095	17.79	18.067	25.0949	21.1775	16.6851	21.2903	15.4914	23.1169	23.6237	24.0978	20.4403	16.926	9.24354	18.9367
I 2F	100	E5	adh	25.1829	11.1607	20.942	12.7043	15.082	18.9577	14.6126	22.6583	21.4412	20.9475	13.7032	17.3834	17.2655	14.1713	22.3959	25.6817	13.0815	17.0663	10.3287	6.76205	18.6239	15.8677	19.4584	23.551	19.6834	10.9181	20.3096	24.9861	25.75	12.869	24.0603	24.549	18.273	18.4185	26.2874	21.8761	17.1541	23.6294	17.4752	23.6276	26.643	24.8829	22.819	17.9998	9.8358	19.0003
I 2G	100	E5	adh	21.9294	10.7863	21.6932	12.2837	14.7708	17.8335	14.1555		23.1285	21.1292	13.3811	17.5434	15.7465	13.9719	22.6445	27.0278	12.2001	16.8695	10.0995	6.50957	17.6004	15.4983	18.832	24.0423	17.3721	10.6017	20.9739	22.672	18.778	12.6119	25.6296	24.1677	17.5461	17.5348	28.8529	21.3616	17.241	20.7143	17.3559	23.945	21.9583	25.3442	20.3246	17.5857	9.32826	20.9303
III 2E	100	E5	sus_2d	19.2026	11.8236	15.2603	13.5059	14.6862	18.8757	14.8061	22.5592	20.2705	17.0211	14.4417	16.2727	16.7978	17.2193	23.3909	25.0167	13.1489	15.9393	11.5028	7.35512	16.1229	13.2106	18.1417	19.9565	15.9626	12.3162	13.9967	21.2284	19.485	13.8748	23.1475	26.152	18.1812	17.1245	27.6341	19.2462	11.4029	13.6935	14.4932	26.0719	20.8089	26.0126	22.6308	19.429	10.333	21.2292
III 2F	100	E5	sus_2d	18.1627	10.9669	14.5421	12.8444	14.7562	17.4973	14.5558	21.3622	21.0509	17.0187	13.7939	15.2951	15.1753	16.5726	23.1567		11.972	15.3385	10.9287	6.86003	16.2367	13.1029	18.1346	19.0984	15.5253	11.8192	14.0156	21.2716	17.5194	13.4963	23.8408	25.2225	18.2317	16.0285	27.7356	19.0327	11.2265	13.407	14.7059	24.8694	20.7934	25.6017	22.2759	17.4026	9.49832	22.0184
III 2G	100	E5	sus_2d	16.9953	10.4144	13.9979	12.1936	13.7539	16.1121	13.5645	19.7742	19.3271	16.3782	13.197	14.702	14.7477	15.6108	21.7848	22.337	11.4701	14.7732	10.0807	6.18551	14.3928	12.438	17.2768	19.2587	14.8679	10.8244	13.1861	28.384	17.5848	12.6335	23.2713	24.7785	17.851	15.8461	27.2729	18.4389	10.2672	13.2525	13.471	23.2179	19.8293	26.3082	23.1772	17.3546	8.70512	20.0305
II 2E	100	E5	sus_3w	15.0923	8.83942	19.0031	13.0934	19.527	16.9347	14.426	13.5585	19.8957	20.2065	13.4998	12.2184	12.6464	18.3937	22.4584	28.3776	11.3043	12.9739	10.4783	6.59924	21.0146	14.536	15.9021	15.2594	11.9712	14.9595	15.5877	12.593	15.5636	12.9094	21.2352	28.7937	14.7276	15.1302	26.4625	18.1128	14.3192	19.2391	15.9524	23.6341	20.1841	19.7992		16.9716	7.85462	17.6123
II 2F	100	E5	sus_3w	14.8527	8.68403	18.7934	12.8481	20.1797	16.4002	14.2883	13.8532		19.3512	13.3499	12.4139	12.7989	21.7175	22.1095	26.0519	10.8507	12.9412	10.5769	6.72398	24.801	14.6732	15.9734	14.3848	12.0707	14.3757	17.3141	11.9658	15.5939	12.8931	21.3255	28.5796	13.8603	14.7719	24.5674	17.9761	14.9543	23.8886	16.2658	24.1125	23.6388	21.6932		16.5009	7.62082	17.7851
II 2G	100	E5	sus_3w	15.243	9.04417	18.5943	12.8085	19.3958	17.1503	14.2801	14.6344	20.7319	20.5613	13.6462	12.5691	12.9007	19.71	21.8106	28.1564	10.5397	13.245	10.7755	6.84996	22.1114	14.9399	16.2279	15.5424	12.1888	14.6233	16.8895	13.1113	16.2229	12.8418	21.6537	28.9847	14.7148	15.4655	25.5955	18.703	13.8996	21.2378	16.241	25.1347	22.1592	22.7926	24.2525	16.9846	7.65553	18.2534
III 10E	100	E5 + M4	sus_2d	16.9267	10.1542	15.4786	12.2728	15.3337	17.0632	14.7747	15.7244		18.705	13.859	12.3615	10.7963	16.8602	23.2921	25.8338	9.87824	15.6549	10.2822	6.59665	16.2476	14.2174	16.0048	18.9946	12.6699	12.4336	15.9741	24.2723	17.6327	13.0094	24.3053	24.1591	12.9122	17.7706	29.1396	21.2386	13.6648	17.5028	15.7461	22.4641	22.2028	19.6023	22.335	18.3049	7.9367	15.0737
III 10F	100	E5 + M4	sus_2d	17.2109	10.2997	15.4989	12.2633	14.3634	17.1153	14.7679	17.1137	21.5589	17.233	13.5602	12.5503	11.3116	16.6407	23.1614	26.0579	10.1954	15.8675	10.1905	6.49904	14.7687	13.3322	16.4624	18.3204	12.7634	11.7415	16.9691	23.6356	17.0588	12.805	22.3369	22.9199	13.3648	17.2087	30.0076	20.0063	12.6473	16.5647	14.6523	23.0072	25.3619	18.9795	23.0772	17.6957	8.10465	15.6453
III 10G	100	E5 + M4	sus_2d	16.5187	10.0085	14.973	11.9515	14.5347	16.9253	14.799	17.531	20.5793	18.309	13.2743	12.2933	10.61	15.9761	23.1327		9.90239	15.8543	9.85826	6.32136	15.1893	13.1943	15.9977	18.7452	12.8702	11.7538	16.3716	21.304	16.6899	12.7723	21.9508	22.7247	12.8745	17.2225	29.421	20.1536	11.9029	16.8226	14.6418	23.303	24.5089	19.2219	22.6829	17.2347	7.78073	15.3065
II 12E	100	E5 + M4	sus_3w	18.7377	11.2137	20.9816	14.3634	21.5243	19.7297	16.5592	13.5596		23.0578	15.9095	15.7149	15.7432		27.2346		10.4816	17.1679	13.2876	8.44594	29.1172	23.689	19.0663	20.6674	14.7231	23.8753		18.2941	22.5321	15.6643	25.5728	33.5819	13.0036	18.9696		22.4355	21.1113	24.9982	22.3401	25.21	22.53	21.611		20.1424	9.24533	17.458
II 12F	100	E5 + M4	sus_3w	18.6081	10.9734	20.1416	14.4693	21.9006	19.6289	16.484	13.2933		21.0638	15.5213	15.9328	15.484		27.8248	29.8264	10.4999	16.8375	12.8329	8.28473	30.194	22.2383	18.6179	20.0562	14.483	20.8725	22.3168	18.0783	22.5783	15.9483	24.524		13.167	19.0596	32.8928	22.0765	20.8218	24.7794	21.1626	24.7878	26.6982	23.1663		19.3073	9.24754	18.1103
II 12G	100	E5 + M4	sus_3w	17.7786	10.4772	20.9851	13.7488	21.3642	19.3288	15.9423	12.7224		19.6974	15.2722	14.6847	14.4249	22.9965	25.4169	27.5635	9.99362	16.1924	12.3347	7.77185	26.4939	20.3431	18.1113	20.9927	14.0606	18.8672		17.0525	23.947	14.9808	25.3884		12.3705	18.7414		22.6713	19.7254	19.5618	21.2026	24.1647	23.4194	22.993		20.5742	8.8072	17.6195
III 8E	100	E5 + M5	sus_2d	15.0274	9.5849	15.5707	11.951	16.4325	18.0842	14.7933	17.7602	22.9983	18.4361	13.2509	12.6785	10.3908	17.9969	22.4678	23.984	8.80189	15.9513	9.83091	6.25198	16.9381	14.3237	13.9366	16.841	12.0381	13.1094		16.2223	14.9506	12.8918	30.8123	23.9513	11.2682	16.8151	26.9768	20.4882	16.4723	21.4406	18.5651	21.0657	21.6706	18.6853	22.5985	19.7274	7.18598	18.4022
III 8F	100	E5 + M5	sus_2d	15.518	9.70478	15.7361	12.2326	18.0404	18.0752	15.2715	17.764	21.9064	21.4286	13.5775	12.1582	10.5228	18.1392	23.0981	24.2603	9.00865	16.1158	10.2251	6.61808	20.1918	14.4174	14.524	17.2787	12.0723	14.7279	22.4861	16.6219	17.0563	13.3594	23.7763	24.3081	11.5295	17.5343	28.7505	20.1413	18.2747	21.0345	19.7447	21.7204	21.9871	19.0351	24.6106	19.9577	7.47585	18.9085
III 8G	100	E5 + M5	sus_2d	15.3856	9.60778	15.2594	11.9896	16.9991	18.102	15.1411	18.6076	21.536	20.1056	13.2756	12.737	10.3449	20.1546	24.4662	23.951	9.02781	15.7812	10.1536	6.58105	18.4443	14.3411	14.1243	15.4647	12.4745	14.1141	19.1675	16.5351	15.9714	13.2534	22.5818	25.0997	11.5554	16.7521	27.5713	19.7288	14.8674	20.3395	18.2007	21.7606	20.4508	19.1283		20.534	7.42179	19.1205
II 10E	100	E5 + M5	sus_3w	18.6142	10.0375	22.4438	14.9366	24.8456	19.295	16.2596	14.8473	27.5107	21.2646	15.689	15.652	16.5078		27.6509	29.2154	11.5806	17.8913	12.6854	8.29889	30.1482	19.389	18.4347	18.1251	14.1024	20.1162	23.2254	16.6647	20.8274	15.5884	24.623	34.5197	13.7282	18.7734	32.5019	21.8446	17.88	23.5189	20.6277	24.6278	22.4091	23.4567		18.6773	9.59893	21.5592
II 10F	100	E5 + M5	sus_3w	18.3874	10.1049	20.8791	15.0874	22.8167	19.2707	16.4593	14.5397	22.7982	22.3891	15.912	15.5425	17.2056	23.1999	27.5897		11.571	17.1854	12.4863	8.20518	29.3331	21.8345	18.2985	18.4871	13.9307	20.6093	22.6706	16.5826	21.1378	15.86	26.4886	31.989	13.4444	18.952	30.7176	21.4417	18.3862	22.7338	20.5938	24.2228	22.7351	22.0039		18.9127	9.67075	21.4001
II 10G	100	E5 + M5	sus_3w	19.1169	10.141	22.6536	15.5136	22.6255	19.4189	16.4258	15.3453	24.6543	21.6819	16.0018	16.5799	17.5815	24.2953	27.2211		12.0385	17.4907	12.9075	8.40623	29.8706	21.1024	18.3073	19.0959	14.1868	24.2932	20.2129	16.8053	21.6263	15.7097	27.726	34.0923	14.0463	19.2523	29.5525	22.2694	19.5657	21.6874	20.872	25.836	22.3523	25.3949		18.0876	9.79713
I 8E	100	HP	adh	22.6241	10.6643	22.5166	11.792	14.1518	17.293	15.2945			21.3105	12.6146	15.9044	20.4711	11.6922	23.5535	25.6612	11.3414		10.6033	6.46829	16.6384	19.6099	17.8461	21.8777	19.4376	10.3641	22.7196	25.0723		12.1669	21.8839	20.0181	16.4857	18.6527	28.7034	21.3561	21.3044		22.4747	24.6733	22.5144		21.2298	18.8448	9.23122	20.2222
I 8F	100	HP	adh	21.5126	9.98047	20.5202	11.0773	13.5615	16.0747	14.3658		22.0998	22.9878	11.8488	14.0164	18.158	10.793	21.8277	24.721	10.2654		9.60735	5.83471	15.3678	19.0471	16.646	20.9049	16.5685	9.84893	22.0461	26.0511		11.306	21.5148	18.1274	15.5584	17.5939	25.0383	19.8989	21.3305		21.8504	23.0816	26.2311	22.0023	20.4422	19.9363	8.12103	19.3503
I 8G	100	HP	adh	20.8085	9.48379	20.4486	10.5348	13.0468	15.9273	13.9152			19.4001	11.4504	13.4817	19.7925	10.4655	21.3739		9.80183		9.21346	5.55191	14.809	16.1667	16.5487	19.8932	13.3583	9.31461	23.2627		24.3287	10.9777	20.5004	17.9626	15.2535	16.9643	24.9143	19.2149	21.1769		20.6549	22.7815	20.282	23.6239	21.7488	18.985	7.97992	19.243
II 8E	100	HP	sus_3w	17.6258	10.8223	19.3594	14.4765	19.7852	19.4756	16.9363	13.9284	22.4626	21.7351	15.749	14.7818	21.6122	20.8088	26.4621	28.2096	11.624	17.0295	12.6337	8.17217	24.3747	17.7348	19.3176	17.9562	13.7015	16.5937	15.2532	18.8107	20.6424	15.3979	27.3321		13.5663	18.8758	29.6459	21.7773	17.8404	18.1365	18.7143	25.5062	24.0663	21.3317		18.3054	9.94826
II 8F	100	HP	sus_3w	18.5971	10.6724	19.826	14.4495	18.9921	19.0009	16.4243	13.9098	22.6383	21.3182	15.6632	15.2933	20.454	20.699	26.1141	31.5079	11.4691	16.806	12.71	8.22879	24.5978	17.4294	19.0996	20.7173	14.2132	17.004	16.5532	18.4303	22.3937	15.6381	26.5518	32.1607	13.6745	18.8705	30.4225	23.4538	16.6031	19.6521	18.3544	25.9419	24.4966	21.7225	26.8977	18.6396	10.0231	23.8553
II 8G	100	HP	sus_3w	17.1804	10.2563	19.8835	13.9282	18.1056	18.654	16.2682	13.1629		22.7163	15.3865	14.627	18.8757	20.6349	25.0706	29.9495	10.7483	16.2801	12.071	7.76386	23.734	16.7911	18.1076	18.9307	13.8055	16.51	17.3829	18.6214	20.207	14.7472	24.6634	30.3676	13.1329	18.2467	27.6155	22.4136	17.9607	18.8084	17.7683	26.0649	21.2052	21.6524	26.1224	18.8493	9.55022	21.2862
I 6E	100	M4	adh	16.738	10.9433	18.131	11.7122	20.4724	15.7403	14.7996	20.7395		20.932	13.585	17.5712	11.5922	20.0551	22.7659	25.7401	9.32486		9.6909	6.19565	21.6158		15.5964	22.4295	17.6748	16.0036		18.4519	22.794	13.122	21.6832	23.4203	11.3956	19.2003	25.4526	21.6521				22.8245	25.9096	22.9925		22.1917	6.45824	14.7602
I 6F	100	M4	adh	17.1465	11.0703	18.8391	11.9121	21.1071	15.6413	14.9789	22.4945	23.0548	22.334	13.7037	18.3649	11.8731		22.6509	25.7741	9.47295	17.4226	9.81521	6.26028	23.5223	23.431	15.7224	21.5257	19.4122	24.2317		20.0482		13.5271	22.269	24.441	11.5115	19.1339	25.6075	22.1757	23.8324			25.9925	20.612	19.3428			6.55022	15.1931
I 6G	100	M4	adh	16.3793	10.6777	18.1941	11.38	19.4276	15.2091	14.7414	17.6401		21.3205	13.2447	17.1132	11.3233	19.4167	23.5297	23.9322	8.89762		9.31485	5.84587	22.4141	22.8054	15.1115	21.8372	18.4623	15.4696		19.6565	23.7728	12.5607	20.7242	23.2942	11.1106	18.5642	25.4115	21.6972				23.0288	24.535	20.0252	25.4208	21.5724	6.10349	14.6844
III 6E	100	M4	sus_2d	14.6997	9.23715	17.6888	11.8326	22.0074	16.6037	14.9247	14.8982	22.3207	19.8477	13.3188	14.9401	10.7411		21.375	24.2905	9.02508	14.7657	9.93162	6.14524	24.1269	18.5496	14.8296	17.7715	14.2031			14.6581	22.4989	12.6909	21.8913	23.5234	10.3545	18.7238	24.3607	21.8079	19.596			24.9538	21.2227	20.3165		21.0513	6.99597	13.7919
III 6F	100	M4	sus_2d	16.5231	10.5953	20.723	13.2634	20.3846	17.9717	16.3797	15.2019		21.303	14.9371	18.5251	12.3883	23.6384	24.4254		10.5013	16.2679	11.4961	7.38392	23.9746	19.3905	16.3022	19.2951	17.1522	18.5164		16.6119	24.0748	14.1154	23.8755	25.8483	11.8513	19.3313	27.5478	22.0498	21.9438		22.8775	24.4443	24.0635	22.5694	24.5954	25.0536	8.26058	15.0354
III 6G	100	M4	sus_2d	14.8285	9.18078	18.1649	11.9576	21.3318	16.5321	14.7306	13.1735		21.247	13.5189	16.5905	10.8694	20.9822	21.6306	25.8689	9.10202	14.7601	10.0757	6.2002	24.7553	17.3484	14.8914	19.5913	14.3229			15.3539	21.1336	12.8116	21.0702	23.0625	10.6319	18.3359	26.4756	21.6716	22.3418		23.9261	22.1775	21.606	20.004		22.9681	7.04954	13.8994
II 6E	100	M4	sus_3w	16.7631	9.18697	18.4049	12.8008	19.4158	17.8371	14.8217	12.936	25.5714	18.7542	14.1188	13.8734	10.8579		25.4326	27.5043	9.23518	14.4927	11.1762	7.17105	25.8061	20.5446	16.0061	17.2083	11.7186	20.2558	22.8084	13.1742	20.3407	14.1909	23.904	27.9341	11.403	17.3096	24.8738	20.346	14.8562		19.3826	19.4081	23.225	19.174		17.259	7.71331	15.5625
II 6F	100	M4	sus_3w	16.2024	8.72686	17.8183	12.3693	20.8687	17.1435	14.3976	12.1257	21.519	18.0612	14.0649	13.5432	10.9978	22.2322	24.0575	27.0323	8.83616	14.2401	10.656	6.79615	24.6092	14.9504	15.5259	17.2012	12.5795	19.7272	18.2219	11.8502	20.7436	13.7366	22.1364	28.7565	10.813	17.3894	23.9757	20.5946	15.7941	23.5177	19.5313	20.2867	19.5982	18.7429		19.6477	7.24571	14.9564
II 6G	100	M4	sus_3w	16.4648	8.76522	19.3709	12.3745	21.8143	17.1209	14.5095	12.0726		19.182	14.0449	13.1928	11.2319		22.7867	26.509	8.70479	14.332	10.4498	6.54842	25.2211	16.7505	15.4111	15.7989	12.1046	19.2788	17.0313	11.6322	20.0565	13.3745	23.2105	27.7568	10.8058	17.1341	25.7979	21.0733	17.2554	23.3147	19.9655	20.9388	20.9488	19.0724		17.6599	7.1217	14.9834
I 4E	100	M5	adh	17.0453	11.1745	21.7827	13.223	21.8558	18.6505	15.8392			21.3971	14.9282	17.7324	11.9183	22.9725	22.6749		10.7135		10.9805	7.36546	25.158		16.5765	25.4313	20.4453	21.62		16.1767	23.8563	14.8506	21.7387	26.071	11.4473	19.1453	27.0423	24.422		26.1847		25.4621	22.0219	22.5908			6.98043	17.9585
I 4F	100	M5	adh	16.6633	10.8776	23.0941	12.8597	20.9231	18.028	15.3966			20.325	14.5774	17.141	11.4525	22.6001	22.2696	25.271	10.4822		10.7168	7.20403	25.3468		16.0806	27.7707	19.5225			16.5708	22.1497	14.4729	21.4584	25.7254	11.0579	18.9592	25.9119	22.4847				24.7297	20.4802	22.488			6.69107	17.4178
I 4G	100	M5	adh	16.6671	10.845	21.7282	12.6621	21.2192	18.0052	15.2818			20.7534	14.549	17.0818	11.1816		22.7612	24.6234	10.329		10.6043	7.01565	25.0593	24.2333	15.5521	23.4595	20.9625	21.9086		16.0089	21.2931	14.4088	22.0518	26.3756	11.0083	18.4019	28.475	22.403		25.2248		25.248	23.1214	24.1926			6.58274	16.9548
III 4E	100	M5	sus_2d	14.5801	9.24029	19.0024	12.067	19.4012	17.2043	14.7651	18.6505			13.4069	18.4009	11.5232	22.9834	22.3487	25.4612	9.35193		10.018	6.22545	25.0381	21.0503	14.3609	19.23	16.6257	27.103		14.0164	21.2028	13.1754	21.7834	24.4469	10.193	17.4819	25.495	19.9602		24.6553		23.0961	22.5044	24.2929			6.83866	17.3448
III 4F	100	M5	sus_2d	15.8071	10.1563	21.1839	13.0161	20.8284	18.3737	15.568	21.2663	23.9413	21.5341	14.3728	18.156	12.6029	24.3878	22.5739		10.3522	17.9164	11.1048	7.04918	26.5686	21.7537	15.36	19.2223	16.907			15.4023	21.6182	14.1693	23.2146	27.0053	11.1979	18.2688	27.2628	21.3481				24.577	21.2649	23.1304		22.5909	7.52939	18.6099
III 4G	100	M5	sus_2d	14.2937	8.97646	18.0858	11.8077	19.7221	17.1765	14.2776	17.9107	22.3021	21.7928	12.9047	16.4457	10.9558	22.6795	21.7617	24.8768	9.11074		9.72548	5.90048	25.1845	19.8318	14.059	17.6038	17.324			13.5609	20.2828	12.8376	21.3909	25.2535	9.9651	17.7273	24.8196	20.2708	19.4022			21.2794		21.2818			6.65231	17.8274
II 4E	100	M5	sus_3w	16.2153	8.74598	20.0913	12.7443	20.2772	17.1134	14.3952	17.5936		18.8877	13.8243	15.794	13.7644		23.4595	26.9603	9.91333		11.2106	7.1926	26.3262	20.1598	15.9102	19.3423	14.7417	17.4853		10.3145	20.4687	14.3086	22.4306		11.311	17.3344	24.6005	19.8827	21.1503		20.8575	24.4963	22.327	24.737		17.2644	7.53943	18.9576
II 4F	100	M5	sus_3w	16.3991	8.70452	20.9994	12.6246	18.831	16.9354	14.5379	17.8425	25.6335	17.4826	13.9665	16.7287	13.8182	22.2755	22.2882	27.8081	9.9734	15.6313	11.1159	7.15431	25.8616	22.7699	15.792	20.5957	15.5113	17.8446		10.5432	19.8869	14.145	20.6989	29.7044	11.4775	17.5323	25.9934	21.1491	20.863		22.3821	22.3348	20.2814	21.3663		18.3019	7.45712	19.6414
II 4G	100	M5	sus_3w	16.3372	8.93178	21.0661	12.711	20.3759	17.3846	14.8916	17.9967		17.6886	13.9556	16.122	13.9037		23.5905	27.6427	9.99517		11.3479	7.2221	25.4284	20.0459	16.0494	20.7669	14.6226	17.5371		10.7578	20.7484	13.9125	21.5942	30.5697	11.5964	17.7135	29.3143	20.339	18.8999		21.5837	24.2424	21.312	23.3591		17.3733	7.53584	20.711
Cell lines:
epithelial (E) cell lines were
HP	heterogeneous parental HMLER cell line
E5	single cell HMLER clone
mesenchymal (M) cell lines were
M4	single cell HMLER clone
M5	single cell HMLER clone
E + M	cocultures of E and M cell types seeded on d0
[truncated: 1 more columns]
