# Supplementary material for: Stemness of the hybrid Epithelial/Mesenchymal State in Breast Cancer and Its Association with Poor Survival
Source: PLoS One. 2015 May 28;10(5):e0126522. doi: 10.1371/journal.pone.0126522 (PMC4447403; doi:10.1371/journal.pone.0126522)
Supplement: S7 Table — Raw measured Ct values of single (1) and 100 cell qPCR data from HMLER-derived cell lines and different CD24/CD44 subpopulations cultured in adhesion conditions. Otherwise as for S6 Table. (XLSX) [file pone.0126522.s014.xlsx]

## Sheet: SI Table S7 (Fig. 5)
S7 Table (to Fig. 5): raw Ct values
Row Labels	# of cells	cell line/treatment	sorted subpopulation quadrant	B2M	CD44	GAPDH KS	CDH1	CLDN7	EPCAM	IL1B	KRT5	LCN2	S100A8	S100P	SLPI	TP63	TRAIL	CD24	ABCA6	AR	CDH2	DCN	FN1	IL1R1	PCOLCE	SNAI1	SNAI2	VIM	WNT5A	ZEB1	ZEB2	NANOG	POU5F1 634	POU5F1 807	POU5F1 gH	SOX2	CHI3L1	CRYAB	FOXO1	ID2	MGP	MMP7	SULF1	OPG	TNFRSF10A	TNFRSF10B	TNFRSF10C	TNFRSF10D	ERBB2
IV-10G	1	E5 +FBS	all	17.9448			17.0784	19.1576	18.1602		17.5873											23.4084	19.5922					18.0995																		18.9044
IV-11G	1	E5 +FBS	all	18.0895	19.2073	17.4962	17.8126	19.9415	19.8985		21.511			20.5217				24.3526					17.9392					17.9818												22.6445					20.6468	20.1467
IV-12G	1	E5 +FBS	all	21.4321	21.5776		18.4269			22.0491	19.752							32.6143			22.5358
IV-1G	1	E5 +FBS	all	18.1585	19.1349	16.4189	17.6963	21.4079	20.4043		20.0463							27.6638			24.4002	20.6661	16.5683	22.858	20.869			14.3254	23.8398	23.5634	27.9265	23.667		20.3587	22.4989				31.8805	26.1623			28.6086		25.5167	22.3292
IV-2G	1	E5 +FBS	all		21.5166	17.1423	18.242											26.1948					19.8826
IV-3G	1	E5 +FBS	all		22.3411	16.8612	19.0968		21.0557	19.4539	18.8907							22.883					18.5921																						21.1311
IV-4G	1	E5 +FBS	all	18.9484	20.1976	17.9234	17.3857	21.105		21.1711					21.5274								20.7259					18.6161																	21.8413
IV-5G	1	E5 +FBS	all			17.6279	17.3292																19.9989					21.0289
IV-6G	1	E5 +FBS	all	19.4285	19.2396	17.9032	18.682	19.6655	20.0888	21.6923	20.2272							26.2115										20					28.0716	23.1229											24.761
IV-7G	1	E5 +FBS	all			17.0174	17.4895
IV-8G	1	E5 +FBS	all		18.7375		18.2058	21.8331	20.3297		18.9949							25.731				23.5405	18.512					20.1527						20.0115	26.1783	22.9903										19.8059
IV-9G	1	E5 +FBS	all		20.4906		18.2424				20.4685							34.2965					19.2439																	21.5828
IV-1H	1	M4 +FBS	all		19.6162	16.5679	15.2703											26.3682				18.944	16.9751	20.6435				16.5459																		19.7603
IV-2H	1	M4 +FBS	all		22.4167	22.2362	23.5622																21.7208					21.361																	25.9102
IV-3H	1	M4 +FBS	all	22.716	24.8026	22.709	21.4451																					22.3664
IV-4H	1	M4 +FBS	all			23.1519	23.4232																24.442					19.7235
IV-5H	1	M4 +FBS	all	20.3316		16.9707	18.3165											30.7679				21.1515	18.9668		20.2541			18.1859
IV-6H	1	M4 +FBS	all			17.7724	18.974																22.7611					20.9344						22.423
IV-10H	1	M4 +FBS	all	18.59	23.9244	18.732	18.8839											27.9004					18.5635					17.268
IV-11H	1	M4 +FBS	all			18.9062	18.6092															20.7003						18.6902
IV-7H	1	M4 +FBS	all		21.7009		17.3535																					18.3304						25.0246	27.4448
IV-8H	1	M4 +FBS	all	19.641	22.1022	17.6785	17.5809															19.6898	19.1027					17.8202						20.5564	23.2252
IV-9H	1	M4 +FBS	all				20.6102																					18.4848											19.0398
I-10E	1	HP_late 2 -FBS	CD24+/CD44+	18.1781	16.9834	14.97	18.3712	18.8524		19.2763	17.6943		20.3441		22.2146			26.0738			21.5383		15.1518	22.6588				12.9202		24.805															22.7649	20.7311
I-11E	1	HP_late 2 -FBS	CD24+/CD44+	18.3855	17.1033	14.8442	19.9774	20.3907			16.2767		20.058		18.5009			22.579			21.6184		16.0443					13.9246		23.834															20.3896	19.9518		22.0636
I-12E	1	HP_late 2 -FBS	CD24+/CD44+	16.6953	15.1944	13.985	18.782	17.4749	20.336	19.8844	15.1255		19.998				20.5702	21.972			19.3894		15.4444	22.1323				12.2128		21.9762					28.1742										19.8433	18.388		21.7321
I-1E	1	HP_late 2 -FBS	CD24+/CD44+	15.79	17.3859	13.1717	17.8767	19.2324		20.9064	14.8864		22.695		23.4759		21.6009	21.5931			21.9882		17.3157	22.3279				13.0746		23.9542					26.4964										19.4872	24.7324
I-1F	1	HP_late 2 -FBS	CD24+/CD44+	16.773	17.0241	13.9913	17.6334	17.9795	19.0214	17.1295	15.2946		22.6424		18.7479			20.3032					17.0575	25.9818				14.4536		22.8228															18.993	19.6317
I-2E	1	HP_late 2 -FBS	CD24+/CD44+	16.5467	15.9824	14.7558	20.5921	19.2687		18.9287	16.5392		19.4125		21.389			21.1084			19.4636		14.816	21.2332				11.8497		21.9394				23.9958											18.9175	18.2682
I-2F	1	HP_late 2 -FBS	CD24+/CD44+			17.3714	17.5683																					19.7441
I-3E	1	HP_late 2 -FBS	CD24+/CD44+	16.9333	19.011	15.7394	20.8152	19.9736		22.1143	21.1074		24.0734					27.5965		21.3772	20.5883	21.1114	16.2922	22.5216				14.0854														21.5329			21.0158	19.6769
I-3F	1	HP_late 2 -FBS	CD24+/CD44+	14.9191	15.6317	13.0253	18.3258	18.3204		18.1118	14.773		20.8763		18.07			20.0427			20.0176	25.1499	15.1032	23.3991	22.4789			12.4098		19.8411				21.0682	25.4381				19.9626						17.7449	17.949
I-4E	1	HP_late 2 -FBS	CD24+/CD44+	16.0267	14.9057	13.4077	21.4201	17.8481			17.2075		23.3135		22.1732			24.8341			18.7809		14.5334	22.1712	22.4683			11.2135		20.1126	25.4577			23.6761					20.1045						18.9862	18.8022		22.9446
I-4F	1	HP_late 2 -FBS	CD24+/CD44+	16.9796	17.0624	15.1625	19.2924	20.5917										25.4046			19.7684		16.5369	25.4584				12.8285		21.8465				23.9454	26.9966				20.5063				24.3419		20.8669	20.3185		21.9598
I-5E	1	HP_late 2 -FBS	CD24+/CD44+	16.1984	16.1618	13.3483	18.4501	17.6303		17.9524	16.7323							23.1091			20.7668		16.2728					11.5998		21.6514															18.2902	18.4275		22.3788	26.2166
I-5F	1	HP_late 2 -FBS	CD24+/CD44+	16.459	15.8866	14.1613	18.0341	19.255	23.1317		16.7281				20.4207			25.7981			19.8565		17.0891	22.035				12.7697		20.7939							20.3798							20.9197	18.8624	17.2273
I-6E	1	HP_late 2 -FBS	CD24+/CD44+	17.3531	16.6835	14.5753	19.6927	19.2672		20.5065	19.6677		22.4592					28.5711			20.4539		15.0385	23.0256				12.8826		23.195				25.3619	27.8698										20.7551	19.2048
I-6F	1	HP_late 2 -FBS	CD24+/CD44+	16.8622	18.4764	14.7494	20.7117	19.725		17.5135	18.6602		19.5951		20.6845			24.3641			20.4407		14.9455	24.171				13.4721		22.5991				22.7898						23.0575		20.2445			19.3297	22.7784
I-7E	1	HP_late 2 -FBS	CD24+/CD44+	17.4259	17.4928	14.7613	17.9041	18.9606			19.4021										19.7649		14.7898	23.5777		23.0697		13.7827		22.6988		22.7393							20.3025						20.9085	18.6012		22.6932
I-7F	1	HP_late 2 -FBS	CD24+/CD44+		17.4159	15.0215	16.7547																					20.5965
I-8E	1	HP_late 2 -FBS	CD24+/CD44+	18.1259	15.8454	14.8173	20.443	20.0548		20.9435	16.8011							24.7306			19.9805		16.5336	22.7111		25.3847		12.1954		22.9716			25.9367			22.1992			19.7078						20.4047	18.6924		22.966
I-8F	1	HP_late 2 -FBS	CD24+/CD44+	16.2561	15.9298	14.1208	18.6425	18.3109		17.5142	16.3027		22.3127		20.9493			24.089			20.2598		14.8304	22.6761				12.1847		21.7079															20.2929	18.1601		22.1294
I-9E	1	HP_late 2 -FBS	CD24+/CD44+	18.5409	18.6898	15.8416	20.2781	22.1816										27.2162			19.9069	19.8251	14.0702	26.1299		21.9963		14.233		24.2027		23.7892		25.3334									19.3445		21.9297	21.9705
I-10C	1	HP_late 2 -FBS	CD24+/CD44-	17.9095	16.7548	15.433	18.1929	18.1115	20.0871	20.2487	17.2265				19.1816			22.9811					16.3314					15.0965																	19.4779	19.5344
I-11C	1	HP_late 2 -FBS	CD24+/CD44-	16.6923	15.2569	14.6645	18.9959	16.8592	17.4844	19.5707	15.628		18.8018	21.6222	19.2827			20.6694					15.9028	22.0822				13.7692		23.9868			22.933												17.8255	19.4442			24.2928
I-12C	1	HP_late 2 -FBS	CD24+/CD44-	18.0089	16.6213	16.0169	18.2433		19.9217		16.458							23.3446																											21.4756	19.2673
I-1C	1	HP_late 2 -FBS	CD24+/CD44-	16.6727	15.5844	14.6335	19.4994	19.1982		19.7429	16.0286		18.0889		20.3944			26.8446			20.7693		17.6545	22.5662				13.9561		23.2476									20.2474						18.8346	19.2943
I-1D	1	HP_late 2 -FBS	CD24+/CD44-	17.9285	16.9687	15.7433	19.6844	18.7217	22.5044	20.0878	17.1897		22.9685		22.2296			24.3713					18.5513					15.8309																	20.7108	18.9608
I-2C	1	HP_late 2 -FBS	CD24+/CD44-	16.9365	16.5124	13.9686	17.4794	18.3623	17.34		15.8256	18.6267	18.9349		18.3072		21.5871	27.0292					17.9586																						18.6394	20.4109		22.6039
I-2D	1	HP_late 2 -FBS	CD24+/CD44-	17.1083	17.4756	15.0552	19.3485	20.7214	19.3468	18.6473	15.5812		21.618					23.528					20.8115					22.0055						21.6626											23.0459	18.1173
I-3C	1	HP_late 2 -FBS	CD24+/CD44-	19.1133	17.2393	15.9066	18.8485	19.3407	19.4652	23.1222	17.9894		24.6606		24.3169			27.3925					18.8666	24.4051				15.8029																	21.7634	20.203		22.6628
I-3D	1	HP_late 2 -FBS	CD24+/CD44-	18.5213	16.1938	14.5025	18.4189	18.4282	19.0427	18.1692	14.4976	18.0015	18.7952	18.7567	18.5189		23.375	20.6427					17.506					21.1244											19.9508						20.8155	19.8066
I-4C	1	HP_late 2 -FBS	CD24+/CD44-	17.0666	16.7086	14.6956	17.8512	18.1424	17.5704	22.6223	16.6692				23.611		23.3367	22.6393					17.7194	23.4844				16.2992		24.342				22.0018											18.4608	21.2459
I-4D	1	HP_late 2 -FBS	CD24+/CD44-	18.4549	18.2733	15.6971	19.404	19.046	20.4475	20.6304	18.514	22.3293	19.9258	22.1894	20.9952								19.4149	26.3986				21.1014																	20.9471	19.7352
I-5C	1	HP_late 2 -FBS	CD24+/CD44-	16.2969	15.317	13.6532	17.4518	17.2239	18.2818	20.0266	15.6668		20.61	19.2124	21.3393		20.9348	21.2352					16.4368	23.1156				13.7798						22.4018	27.6186										18.7109	18.3892
I-5D	1	HP_late 2 -FBS	CD24+/CD44-	17.6046	17.5892	15.6607	20.0441	19.1089	18.7112	21.7174	17.1033							23.9118					17.0317	22.4837				15.1388																	19.8354	21.1199
I-6C	1	HP_late 2 -FBS	CD24+/CD44-	19.4721	19.0511	16.8501	20.8442	22.9928	20.486		20.0667	22.1799	25.9226		23.072			32.7994					21.1746					16.8709																	23.373	20.0105
I-6D	1	HP_late 2 -FBS	CD24+/CD44-	18.6781	17.4531	16.0033	19.2257	20.125	20.5466	18.9642	17.5233	18.8032	21.2447		18.9596			30.0851					18.4693	26.0313				22.3771																	21.8099	21.8685
I-7C	1	HP_late 2 -FBS	CD24+/CD44-	15.2928	15.0043	12.124	16.6391	17.3918	15.6152		13.1464				19.7032			16.6547					16.3761											23.931	22.2453										16.5556	17.608
I-7D	1	HP_late 2 -FBS	CD24+/CD44-	14.2886	14.0653	12.4686	15.9846	16.7218	14.9397		14.5034							19.0893			17.2119		16.4552					12.6961				21.3495													16.4397	16.2102
I-8C	1	HP_late 2 -FBS	CD24+/CD44-	16.0132	16.3962	14.5463	16.6654	17.6277	16.77		16.2258					21.9129	20.33	20.8839					19.7789	23.3886		22.7871		21.3636						25.9786											20.5645	19.8326
I-8D	1	HP_late 2 -FBS	CD24+/CD44-	18.0989	16.755	15.5998	17.5327	19.249	18.7662		16.4346		21.058		23.4741			23.9396					20.2496	24.7823				19.0784																	22.1612	20.0023
I-9C	1	HP_late 2 -FBS	CD24+/CD44-			17.8371	19.8137																					21.3029
I-10G	1	HP_late 2 -FBS	CD24-/CD44+	14.5965	15.9265	13.9574	18.9119	17.671			22.5352										17.5541	19.8401	12.6032	21.7965	17.4474	24.0795		10.8042		20.6068									18.876						19.9224	18.7102		20.7985
I-11G	1	HP_late 2 -FBS	CD24-/CD44+	18.0414	16.1766	14.6441	18.5116	17.5879		20.9924	20.324		21.3961		21.6989						18.7482		14.3836	21.1004	20.1791			11.6832		21.7221															20.1324	19.715
I-12G	1	HP_late 2 -FBS	CD24-/CD44+	15.2663	14.9354	12.8467	17.6009	16.7691			19.2055							24.1377			16.9533	22.1307	11.2717	19.8743				10.2984	19.7754	21.0429	23.9422			25.0736						21.1764					19.9683	19.1333
I-1G	1	HP_late 2 -FBS	CD24-/CD44+	15.6022	16.4457	13.8189	19.5593	18.4648		21.0934	20.6318							24.7099			17.1096		13.6153	20.6022		22.6541		11.8705		21.2743	23.8569														21.7806	16.9246
I-1H	1	HP_late 2 -FBS	CD24-/CD44+	16.3901	18.2093	14.785	19.2057	18.3058			17.6531		21.1022								21.8144		14.4706					13.6681		22.8573				22.8221									21.4452			19.5957
I-2G	1	HP_late 2 -FBS	CD24-/CD44+	15.7952	15.0486	14.0785	19.0654	18.2864										25.3344			19.1974	21.7867	13.1659	21.6843	17.6448	22.9736		11.0906		19.8661															21.2759	18.1876
I-2H	1	HP_late 2 -FBS	CD24-/CD44+	15.9521	13.7382	12.8528	17.6175	17.3086													19.9896	22.089	13.0053	22.8711	18.6245			10.0495		19.1954	21.0983			19.7945											18.8943
I-3G	1	HP_late 2 -FBS	CD24-/CD44+	17.2807	17.0267	15.3713	19.1352	20.5705		20.8745											20.6329		17.5579		18.4682			12.6839		21.2337																22.2085
I-3H	1	HP_late 2 -FBS	CD24-/CD44+	25.4929	23.0284	23.5325																	21.0458					20.4079			28.3516															24.3868
I-4G	1	HP_late 2 -FBS	CD24-/CD44+	16.5118	16.7584	14.2017	19.5623	18.5797			16.8438		22.6311		22.6939		20.0347	25.7585			19.054	21.868	15.3283					12.0089		21.5207	24.3516	25.6075													19.9595	20.9733
I-4H	1	HP_late 2 -FBS	CD24-/CD44+	17.7058	17.6984	17.2754	20.3169	19.5865			24.1733										21.7641		16.9884	23.5987				13.0914		22.2163	23.6174									24.506					23.8533	19.8618
I-5G	1	HP_late 2 -FBS	CD24-/CD44+	16.5139	16.2869	13.8412	21.7365	19.7048		18.7395	17.7394		21.0758		21.734			25.0721			20.2941		15.4719	23.4178				11.9151		21.9401	25.5194								19.5065						19.0336	19.5679
I-5H	1	HP_late 2 -FBS	CD24-/CD44+	16.1499	16.688	13.7184	17.4341	17.7673			19.8109		22.8618		21.0885			25.5507			17.3624		12.9857	23.1865				12.1854		21.6274	22.9255			19.6461	20.6774								21.6459			21.1024
I-6G	1	HP_late 2 -FBS	CD24-/CD44+	15.746	15.8663	13.8655	18.277	18.3272		20.3051	16.2414				21.4911			25.9109			18.1831		13.619	21.0594				11.9624		20.3253	23.6307			21.9625												18.829
I-6H	1	HP_late 2 -FBS	CD24-/CD44+	15.5096	14.4746	13.0461	18.6162	18.6385		20.4148								26.6284			18.8629		14.5092	21.8089	17.9952			10.4102		19.4549																19.8543		20.1436
I-7G	1	HP_late 2 -FBS	CD24-/CD44+	13.4355	12.8502	11.5668	17.308	16.6639		16.1861	16.0571		18.4516					19.1433			16.2308		10.3604					9.5555		18.3523	19.6454	23.4102		23.2607	25.7799								20.3251		18.351	15.3675
I-7H	1	HP_late 2 -FBS	CD24-/CD44+	15.1988	15.5027	14.0272	16.8832	17.3664													16.9432		12.1766	18.3156	17.2893			9.66018	16.5119	20.0838	22.3637										30.8799				20.5063	17.8656
I-8G	1	HP_late 2 -FBS	CD24-/CD44+	16.921	16.7492	14.5406	18.2265	17.6782			21.5546							25.6152			18.2853		12.5858	21.4903	17.4611	24.8877		12.7026		21.7553	23.7304			24.2173											20.1888	19.0026		20.9117
I-8H	1	HP_late 2 -FBS	CD24-/CD44+	17.2136	17.8353	14.356	17.7528	18.1365		20.4054	21.4455							28.7892			18.27		13.0422	21.8239				12.5855		22.5779					23.2389				21.0454				19.5088	20.8997		18.3801			24.2729
I-9G	1	HP_late 2 -FBS	CD24-/CD44+	15.4875	15.0611	13.8201	16.7419	17.6683										26.331			18.2173	17.798	13.2124					11.2708		21.9463	22.2261												20.9926		19.4259	19.1119		18.8496
II-10E	1	HP_late 1 -FBS	CD24+/CD44+	20.9573	21.2273	18.6751	18.1366				19.0861				21.7304							22.3831						20.3143
II-11E	1	HP_late 1 -FBS	CD24+/CD44+			19.0517	19.3052																											23.9674
II-12E	1	HP_late 1 -FBS	CD24+/CD44+	18.714	17.8509	18.5685	19.6347	21.793		20.75								29.3719			20.2022	18.9941	15.3323	24.225				14.673				24.6021		22.0948	27.7349
II-1E	1	HP_late 1 -FBS	CD24+/CD44+	13.7332	15.219	11.3328	15.019	15.7459	14.9621		11.7747				21.6633								17.2513	19.6854				15.1981																	16.5456	15.7927
II-1F	1	HP_late 1 -FBS	CD24+/CD44+	14.3779	14.9598	12.1662	17.6702	15.7709	16.0901		13.0349				19.3922								14.6744					13.6674																	18.9673	18.6152		19.8432
II-2E	1	HP_late 1 -FBS	CD24+/CD44+	15.4524	15.8469	12.3429	20.1741	16.2872													17.6683		13.0627					12.0597		19.8052				22.4044											18.609	18.8249		20.5909	21.5676
II-2F	1	HP_late 1 -FBS	CD24+/CD44+			15.0831	17.4514																					17.9031
II-3E	1	HP_late 1 -FBS	CD24+/CD44+	15.6461	17.8481	14.6538	19.4724	18.4268			19.6035										20.9743	23.704	15.275	22.5687		22.5246		13.1658		21.5719				21.0256												18.1263		23.3469
II-3F	1	HP_late 1 -FBS	CD24+/CD44+	11.5465	12.9112	11.787	15.7326	14.7776	13.5126		11.684		17.9904								17.959		15.0099	18.3191				13.5142				22.4325		18.8441	25.9453				17.2518						16.1664	16.0893
II-4E	1	HP_late 1 -FBS	CD24+/CD44+	15.1331	15.7788	12.9426	20.7071	16.7372		19.0942	16.301										21.0397		13.8784					11.2436		19.2981				21.1342	28.3515										19.1031	20.1105
II-4F	1	HP_late 1 -FBS	CD24+/CD44+	13.3662	14.3025	11.4581	19.0032	17.0501			16.0911				21.8906						15.7665		10.8499					10.0463		19.3229	21.326		25.9298	24.2072	26.659											17.6554
II-5E	1	HP_late 1 -FBS	CD24+/CD44+	15.355	14.9864	12.2002	16.9993	16.1524	15.1183		13.23				21.9119							24.9583	15.2674					12.5445		22.681					28.8825										17.3563	15.9416
II-5F	1	HP_late 1 -FBS	CD24+/CD44+	14.4499	15.4173	11.9017	17.3807	16.558	17.0526		13.957		20.6314		21.3798						20.3106		16.3889	19.1006				11.6869				25.5196			22.2107										16.4865	16.8902
II-6E	1	HP_late 1 -FBS	CD24+/CD44+			16.8024	19.8199
II-6F	1	HP_late 1 -FBS	CD24+/CD44+	15.2405	16.6395	13.9843	20.2681	19.9344			16.9351		21.0287								18.214		13.4877	25.4103				11.9183		21.1382				21.1966	25.3186
II-7E	1	HP_late 1 -FBS	CD24+/CD44+	17.7407	18.0616	17.2699	17.4383	19.8511	20.8326		18.7155				21.8565			24.6756					17.1425	24.2454				15.3037						24.9773	25.9699										19.5939	20.6506
II-7F	1	HP_late 1 -FBS	CD24+/CD44+		19.2468	18.7793	18.6195	20.2729			20.5798							34.3126			21.4426		18.3228					17.2429			24.5683			25.7537												20.6606
II-8E	1	HP_late 1 -FBS	CD24+/CD44+	19.7695	20.0147	17.7935	18.7074	21.6463			18.6093				21.4678								19.1271					16.2736								19.5805
II-8F	1	HP_late 1 -FBS	CD24+/CD44+	17.8495	18.6785	18.2391	18.1745				18.3171							26.1152				23.0089	16.0468	21.8684				14.7457							25.2815											19.8847
II-9E	1	HP_late 1 -FBS	CD24+/CD44+			20.0408	19.5488																					21.1657
II-10A	1	HP_late 1 -FBS	CD24-/CD44-			24.6141	24.0692																					23.7499
II-11A	1	HP_late 1 -FBS	CD24-/CD44-	20.5211	20.831		20.078				21.2378										24.7904		17.7424	23.9191		24.8809		16.174						25.9102											21.5212
II-12A	1	HP_late 1 -FBS	CD24-/CD44-	21.2584	19.8671	18.9918	18.9032	22.7868		20.6434	18.5938							31.7257					19.4094					16.9324																	23.8941	21.7892
II-1A	1	HP_late 1 -FBS	CD24-/CD44-	17.2994	17.9553	14.2321	19.4133	16.8292	21.6887		19.6959				21.607						17.4061		12.3448					12.2014		21.815	22.3273												23.9606		20.0579	20.1399
II-1B	1	HP_late 1 -FBS	CD24-/CD44-	14.2898	15.1354	12.7205	16.6163	15.9056	17.912		13.026		19.2206										18.0453	19.6436				19.1376				26.8251													18.4282				22.3396
II-2A	1	HP_late 1 -FBS	CD24-/CD44-	16.9979	17.8593	14.901	19.493	19.314		21.3021											20.3584		14.2554	20.339	17.5254			11.2734	18.1925	20.9705															21.1755	19.1702
II-2B	1	HP_late 1 -FBS	CD24-/CD44-	16.5801	17.1974	13.7867	18.4431	18.8035			16.6369				22.721							23.9884	14.9598					12.9373																	19.9592	22.8394		20.9269
II-3A	1	HP_late 1 -FBS	CD24-/CD44-	16.1981	15.3998	13.6585	18.4445	17.0957													21.443		12.3034	18.483				12.3666		19.1963	21.2626														24.0722	18.5797
II-3B	1	HP_late 1 -FBS	CD24-/CD44-	14.2621	15.7858	11.9408	17.9349	15.9517													18.4067	14.8797	12.1083	17.9577	15.636	22.5199		9.78056	15.3671	20.2629	18.9865								18.333	19.5183						16.6488
II-4A	1	HP_late 1 -FBS	CD24-/CD44-	14.3952	15.3055	12.771	18.2282	17.3336													18.7107	27.1755	12.1539	17.7802	18.1762	23.1705		9.83898		19.9407	22.6704														20.9872	18.9054
II-4B	1	HP_late 1 -FBS	CD24-/CD44-			14.7875	18.5455																17.3916					20.5773
II-5A	1	HP_late 1 -FBS	CD24-/CD44-	16.7052	16.4283	15.067	18.3155	18.2552			15.7189										21.4694	27.9656	14.2991	20.6867				11.659		26.589				26.655	29.4736										20.0081	19.985		22.6976
II-5B	1	HP_late 1 -FBS	CD24-/CD44-	15.4914	15.3557	13.6461	17.8629	17.1637	16.1473		14.0452				22.201								15.8823					14.4718																	19.4728	19.7979		22.0685
II-6A	1	HP_late 1 -FBS	CD24-/CD44-	16.7094	19.555	14.9363	19.2405	17.8067													18.5006		14.9781					12.3038		20.9817														17.3717		20.9866
II-6B	1	HP_late 1 -FBS	CD24-/CD44-	20.0772	21.5559	16.2888	17.6744																20.5401		18.6699	22.9861		17.2364		23.757				17.5573	20.3745										20.9109	17.2626
II-7A	1	HP_late 1 -FBS	CD24-/CD44-			19.3868	18.0048															20.2572										23.2375		20.4343	21.3224
II-7B	1	HP_late 1 -FBS	CD24-/CD44-		20.1089	17.9927	18.1171	22.354	20.0771		17.0068				22.6266																															20.8148
II-8A	1	HP_late 1 -FBS	CD24-/CD44-	20.6713	18.736	19.8131	20.9747											34.3809			23.0505	21.2869	17.2741					16.4972		23.5661															24.2377
II-8B	1	HP_late 1 -FBS	CD24-/CD44-	17.6307	17.9036	18.1557	18.8593	21.7565										27.533				22.4291	15.5587		21.1208			14.6658																				22.8513
II-9A	1	HP_late 1 -FBS	CD24-/CD44-	19.9221	19.3689	18.6399	17.6909	21.3126													21.0297	24.1871	17.3684					16.1624		24.222															22.1923
II-10C	1	HP_late 1 -FBS	CD24+/CD44-	19.0203	18.011	18.791	18.531	20.3504	20.6408		17.5311							26.5697					17.0118					16.0283								21.2828
II-11C	1	HP_late 1 -FBS	CD24+/CD44-		21.1601	18.9214	19.0645			21.6388	20.5895							32.5097				22.0908	21.488					21.4288
II-12C	1	HP_late 1 -FBS	CD24+/CD44-	19.3733	20.1144	18.5268	18.6307	22.0629		21.1754	19.1813				22.4783							24.5957	18.7555				20.9918	18.3595
II-1C	1	HP_late 1 -FBS	CD24+/CD44-	14.058	13.7788	11.4909	16.082	14.9144	14.7944	18.0915	11.9057				19.4513								15.4177	19.9133											23.6424										16.1058	17.6894		20.3916
II-1D	1	HP_late 1 -FBS	CD24+/CD44-	15.3798	15.1321	12.232	18.8531	16.0701	15.9371	18.9973	14.4049				23.5903		20.7347						16.1386					11.7551																	20.085	16.1626			22.6196
II-2C	1	HP_late 1 -FBS	CD24+/CD44-	16.9015	17.1132	13.1717	18.0726	17.1714	19.8335	20.6789	14.3219				20.6616								16.7857	21.2672				16.8009						20.5649	22.5159										20.3665	18.9961
II-2D	1	HP_late 1 -FBS	CD24+/CD44-	18.2345	19.6376	14.6441	19.4857	18.2085	17.4533	18.1858	16.1886				22.6434								18.9545	23.1762				17.5678						25.9997												19.6069
II-3C	1	HP_late 1 -FBS	CD24+/CD44-	16.2272	17.2831	15.1049	19.4988	17.0572	16.6528		15.9106										21.2073		18.2645					13.8047																	18.5634	21.3508		23.6314
II-3D	1	HP_late 1 -FBS	CD24+/CD44-	14.8492	15.6437	13.2749	19.3217	16.5411	17.6022		14.0608				21.1759								15.2397	25.076										20.7468	32.2191											18.515
II-4C	1	HP_late 1 -FBS	CD24+/CD44-			17.321	19.1283
II-4D	1	HP_late 1 -FBS	CD24+/CD44-	15.9601	16.8171	12.7106	17.4726	17.1167	19.4232	20.6579	13.7742			21.6399	20.4941								20.1991		19.3384			18.4638																	18.9351	20.3238
II-5C	1	HP_late 1 -FBS	CD24+/CD44-	16.3693	17.0179	13.7534	18.4636	17.0266	19.1802	17.2854	15.083	19.0253	19.0605	20.048	23.4163		20.4317						17.7136	22.2533				14.7336																	18.3333	19.1279		21.5199
II-5D	1	HP_late 1 -FBS	CD24+/CD44-	15.6761	15.9906	13.1066	18.4928	17.0434	19.4191	18.8922	13.6013		21.0182		19.1623								16.0505	21.6513				14.4203																	19.2273	18.3204
II-6C	1	HP_late 1 -FBS	CD24+/CD44-	16.8751	16.616	12.5447	18.7223	16.6637	16.7479	19.8935	13.3261				22.2853								20.4145	22.1766				15.9381								23.4248									21.0847	17.7961		21.773
II-6D	1	HP_late 1 -FBS	CD24+/CD44-			16.5855	19.34
II-7C	1	HP_late 1 -FBS	CD24+/CD44-		19.589	18.2252	20.2252				19.4932							29.0517					19.5765					19.465																					27.1885
II-7D	1	HP_late 1 -FBS	CD24+/CD44-	20.65	19.2068	18.7162	17.8961		21.879	18.5952	18.2196							27.811					18.4359					20.7513																	20.6925	20.965
II-8C	1	HP_late 1 -FBS	CD24+/CD44-		21.9744	18.5324	20.2922	22.5909	22.9588		19.5815							31.5876					24.0764					20.4998						23.7894	25.4907
II-8D	1	HP_late 1 -FBS	CD24+/CD44-	20.3569	19.2061	18.8599	21.1429	22.9723	21.4873		19.0157				23.3881			29.6069					19.1076	23.9984				23.2722
II-9C	1	HP_late 1 -FBS	CD24+/CD44-			20.2038	20.0207																					21.7027
II-10G	1	HP_late 1 -FBS	CD24-/CD44+	20.1999	18.4343	17.6946	18.231	19.9172			21.1655										20.4594	21.7235	15.8352					16.3723	20.3468																	20.7184
II-11G	1	HP_late 1 -FBS	CD24-/CD44+	19.9516	19.6089	18.9803	19.7065														19.721		16.0168		20.2149			15.7732		23.6498	24.5042		23.6242									21.9916			21.7889
II-12G	1	HP_late 1 -FBS	CD24-/CD44+																				24.6124					23.086
II-1G	1	HP_late 1 -FBS	CD24-/CD44+	14.3693	15.071	11.4819	19.7155	15.9709													18.5367	23.7743	12.101		16.2243	20.5996		9.70833		17.6278	21.3457											17.9778			18.3327	17.202
II-1H	1	HP_late 1 -FBS	CD24-/CD44+			15.8581	17.2688																18.3784					19.6363
II-2G	1	HP_late 1 -FBS	CD24-/CD44+	14.1674	13.5691	11.5996	17.9145	16.8368			16.0713										16.214		10.6183	19.6823				9.26596		19.1887															18.7499	17.7987
II-2H	1	HP_late 1 -FBS	CD24-/CD44+	12.8675	15.0706	12.4923	20.4787	16.7741		17.3515											15.8414	27.9802	10.3483	17.9154	15.8884			9.00818	17.1478	18.3505	22.9088			19.5481	23.0119										18.4932	17.3244		20.8873
II-3G	1	HP_late 1 -FBS	CD24-/CD44+	14.4628	16.4619	13.3666	17.594	19.2497													17.9246		12.9951	19.2778				10.8468		20.7725	21.4161				26.84								23.6414		18.5224	18.2883
II-3H	1	HP_late 1 -FBS	CD24-/CD44+	14.0738	15.6447	12.9095	18.6214	16.6096		17.7238											17.2998	23.4614	13.2494	18.9983	16.2486			9.69112		18.6855															19.765	20.1406
II-4G	1	HP_late 1 -FBS	CD24-/CD44+			15.1398	17.0692																					18.1583
II-4H	1	HP_late 1 -FBS	CD24-/CD44+	15.7673	19.1742	14.3464	17.9094	19.0623													18.1587		14.6166	21.7798				11.904	19.307	20.4988															19.9565	18.1799
II-5G	1	HP_late 1 -FBS	CD24-/CD44+	14.5946	15.3949	12.5936	17.8881	17.8386		15.7391											18.5725	22.0096	11.7817	18.3004	16.7976			11.1008	16.1158	19.7269	22.356					22.4929									20.9212
II-5H	1	HP_late 1 -FBS	CD24-/CD44+			16.6682	18.4952																19.9631					21.4106
II-6G	1	HP_late 1 -FBS	CD24-/CD44+	15.7074	16.2367	12.8754	17.8457	17.1715		19.0217	19.8289										16.7629	19.4334	11.5127					10.4386		21.2908									17.6808				18.1132		19.9285	17.9124
II-6H	1	HP_late 1 -FBS	CD24-/CD44+	14.869	15.8637	13.608	18.2447	18.5189		18.8266											17.6989	21.8274	12.0889	19.7584	16.3546			11.3839		21.1765	22.2166			19.6322												20.0791
II-7G	1	HP_late 1 -FBS	CD24-/CD44+	16.8408	17.7511	17.2092	18.8823	20.8174										27.3804			21.4004	20.0796	14.814					15.2302		22.7625	23.729														21.4182
II-7H	1	HP_late 1 -FBS	CD24-/CD44+			19.4179	18.781
II-8G	1	HP_late 1 -FBS	CD24-/CD44+	19.2434	20.2998	18.4586	17.8511											29.5134					15.9103		20.4116			15.933					27.9582
II-8H	1	HP_late 1 -FBS	CD24-/CD44+	18.5122	17.9844	16.5929	18.4622	20.9419			20.9677										21.8047		16.3031					14.6033								18.8838
II-9G	1	HP_late 1 -FBS	CD24-/CD44+	19.1397	19.7947	17.6716	19.3327				18.892		21.9676					28.8855	23.2073				15.679	23.1293				15.5523															23.4497		22.7895	20.5351
III-10E	1	M_YFP+	mCh-	22.9263		18.3114	19.2719											36.0471					19.485					16.4437						22.6862	24.5142
III-11E	1	M_YFP+	mCh-	19.0736	21.7198	18.1272	20.0405																21.5826					15.8162							24.8326
III-12E	1	M_YFP+	mCh-			16.8823	18.1041																					20.5089
III-1E	1	M_YFP+	mCh-			18.5059	19.8331																19.4418					14.8244
III-1F	1	M_YFP+	mCh-		18.5134	17.9103	18.3051	20.9846										34.1782					17.1308					12.8662		23.1151		24.0608		25.2875	25.4783					21.062						19.2684
III-2E	1	M_YFP+	mCh-		20.6305	17.9629	17.0871											23.8467				24.0427	18.3711					15.322				25.2406
III-2F	1	M_YFP+	mCh-	19.8739	19.4357	18.0261	17.8235	20.0985										27.7603				24.9151	19.5803					15.2647		22.5986		21.5821		22.5233	23.7245
III-3E	1	M_YFP+	mCh-	20.1938	21.3024	18.3425	17.779											28.9863				21.1117	19.2074					15.2963																	21.3851
III-3F	1	M_YFP+	mCh-		21.4979	17.5501	20.2															21.9065	18.6349					15.8163																		20.0095
III-4E	1	M_YFP+	mCh-		21.2168	17.906	20.0915																19.141					15.2322						21.757	24.7568
III-4F	1	M_YFP+	mCh-		19.677	17.3547	18.0126															21.0531	24.7019	21.6708	19.0711			14.8868						24.1759
III-5E	1	M_YFP+	mCh-		24.0719	18.6826	19.6102						21.0291					27.7235		22.8354			19.8702					15.7889
III-5F	1	M_YFP+	mCh-			18.5209	18.4527																20.5117	23.5082	20.857			15.3749							27.3625										22.1212
III-6E	1	M_YFP+	mCh-		19.9153	18.7814	21.2558											30.282					19.1373					15.6525					24.8091
III-6F	1	M_YFP+	mCh-		20.4884	18.2132	18.6121											24.8803					17.9971		20.2292			16.1589						25.3238	26.378
III-7E	1	M_YFP+	mCh-		18.7952	17.1313	19.9927															20.4782	21.4653					15.3085						25.4893	27.7501
III-7F	1	M_YFP+	mCh-	19.6531	19.6766	18.2568	17.3077											34.285	22.3474			21.1624	19.5301					16.0025	20.5509			25.0078		25.4211	26.2595
III-8E	1	M_YFP+	mCh-		20.0445	17.0387	18.3137																17.1889					15.8365						21.7484	23.6355											20.8742
III-8F	1	M_YFP+	mCh-	21.4865		19.047	18.6063	20.5277														24.39						15.9093		23.9033
III-9E	1	M_YFP+	mCh-			18.82	19.2287																23.1568					15.6119						25.8748
III-9F	1	M_YFP+	mCh-		21.6079	18.5977	18.7767	22.0903														21.8925	21.08					17.0027		23.5157
III-10G	1	M_YFP+	mCh+		19.0254	16.5505	17.1131											30.3607					18.8821					15.0098
III-11G	1	M_YFP+	mCh+	19.3007		17.9118	18.5402											34.6674				19.6439	18.3763					15.5875				25.3212											25.1349
III-12G	1	M_YFP+	mCh+		24.8568	19.0139	18.6495	22.5863															21.2908					16.6006																	20.8453
III-1G	1	M_YFP+	mCh+		19.3006	15.47	16.1323											22.0511					18.3612					13.052						23.1057											18.6919
III-1H	1	M_YFP+	mCh+		22.1345		19.2904
III-2G	1	M_YFP+	mCh+		20.1943	17.8671	17.2697															24.1432	19.6068					15.357						21.074	26.4023
III-2H	1	M_YFP+	mCh+																									24.9779
III-3G	1	M_YFP+	mCh+		19.5752	17.8323	18.8893													20.699			19.0454					14.1642				23.9743													25.8938
III-3H	1	M_YFP+	mCh+			22.7722	23.2238															25.0216	23.5697					19.4431
III-4G	1	M_YFP+	mCh+			17.8836	18.9378
III-4H	1	M_YFP+	mCh+		24.6085		23.5482																24.7261					21.4602						25.1553
III-5G	1	M_YFP+	mCh+	20.767	19.7855	17.8642	17.4912	21.0638										28.9704	21.6558			21.2543	18.0035					13.7463			24.0302			24.4815	27.4341
III-5H	1	M_YFP+	mCh+	19.672	19.2753	18.9976	18.2445											32.7183				20.963	17.4458		19.0418			15.6137	20.193	23.337
III-6G	1	M_YFP+	mCh+		20.6263	17.9603	17.4728	21.8074										24.7173				20.1874	18.6465					15.1901		22.7749
III-6H	1	M_YFP+	mCh+	18.5975	19.4661	17.322	17.0968											29.091				20.0861	20.6833	22.3757				14.6137		21.4169				26.0039
III-7G	1	M_YFP+	mCh+		21.869	17.7577	17.8748											32.1377					18.648					14.5906		21.5285		22.2107		25.6002	27.5954
III-7H	1	M_YFP+	mCh+		19.4888	15.774	16.8976	20.9222														21.3233	19.8525		19.7068			14.498																	19.8451	20.166
III-8G	1	M_YFP+	mCh+	21.8088	24.5187	18.5217	18.6277															19.4994	19.1807					16.1158		24.9904
III-8H	1	M_YFP+	mCh+	19.3801	18.1953	17.8021	17.8817														20.5941		18.0096		19.5408			14.2826		22.3051															19.6606
III-9G	1	M_YFP+	mCh+			17.2528	17.8073
III-9H	1	M_YFP+	mCh+			16.8913	19.5408
I-10A	1	E_YFP+	YFP-	18.5807	16.669	14.0569	16.145	18.5138	18.5796	17.6935	14.3985	20.2025	21.0984		19.9852			21.2474					18.5016	22.7812																20.4014					19.1735
I-11A	1	E_YFP+	YFP-	17.9426	17.622	15.3391	19.7061	18.2052	18.3831	20.0219	16.6328		19.2559		22.3688			23.2771			21.9675		18.8667					21.0778																	20.8919	21.6806
I-12A	1	E_YFP+	YFP-			17.7987	20.1869											25.6892										18.7334
I-1A	1	E_YFP+	YFP-	19.1076	16.4385	16.4591	17.5419	17.8169			20.6342							36.902					20.2537	22.1382				15.084																	20.144	18.418
I-1B	1	E_YFP+	YFP-	17.5257	17.8982	15.2334	17.7968	18.6601	19.3292	20.0248	17.0662				21.1434			23.7191					19.5195					15.7144						20.8814	22.4496										19.6088	18.5022
I-2A	1	E_YFP+	YFP-			19.975	20.0054											34.5841
I-2B	1	E_YFP+	YFP-	17.0245	15.9288	15.2348	17.3116	17.4536	18.5531		15.0135	21.7391						21.6875					14.6736	23.3447				19.6637						22.6563	24.3931					21.4347					18.7663	18.5612
I-3A	1	E_YFP+	YFP-	17.5123	16.5537	14.8851	18.8873	18.1756	22.0696	20.1918	15.0131		23.1804		23.4281			24.0434					19.0383	23.1328			21.6037																		19.3599	19.631			27.9818
I-3B	1	E_YFP+	YFP-			19.1563	19.0979	21.7871										33.325
I-4A	1	E_YFP+	YFP-			19.2842	19.2303											29.9229										20.7756																	21.1456
I-4B	1	E_YFP+	YFP-			19.633	21.334				24.2238
I-5A	1	E_YFP+	YFP-	18.2668	18.1409	15.8939	18.3474	18.4	22.7685	17.1042	16.6079	20.7246	22.0696		20.9544			27.2051					18.4966					17.7496				25.0744							22.7948						21.4775	19.1246
I-5B	1	E_YFP+	YFP-	17.2135	18.003	16.1204	18.8975	19.8895	21.9116	18.0617	15.8116		23.039		21.558		21.5223	27.474					20.315	26.5549				18.3713																	20.8487	19.1724
I-6A	1	E_YFP+	YFP-	16.9232	15.9118	15.8874	18.6384	18.3676	20.969		16.6085							29.2968					16.5962					17.1683											20.8491						19.6222	19.4757
I-6B	1	E_YFP+	YFP-	19.7904	17.3865	16.3056	20.9812	18.7537	22.7665	21.7731	17.1867							31.8839				24.5691	17.7331					21.6091																	20.2597	19.8208
I-7A	1	E_YFP+	YFP-	15.1975	14.8714	13.1355	14.6943	17.4906	18.3603		13.4982							18.3746					17.0854					17.3221							23.2005				16.3011	18.6094
I-7B	1	E_YFP+	YFP-			15.3472	17.253																								19.8146
I-8A	1	E_YFP+	YFP-			18.5486	17.6704																20.5614
I-8B	1	E_YFP+	YFP-	17.6538	18.3867	17.0021	17.057	18.6455	20.7789		17.2703							22.7117					18.0077	21.1166				19.2093																	22.0174	20.0377		21.337
I-9A	1	E_YFP+	YFP-	16.4123	15.2246	14.6378	16.684	15.9336	17.8333		15.4465				21.6502			18.5608			21.8132		15.3504	21.1768				20.138											35.2691	20.5974					17.9461	17.4816
III-10C	1	M_YFP+	mCh-	18.8127	19.7777	16.7829	19.4805				20.4384										21.6473	22.5191	18.5907					15.8889
III-11C	1	M_YFP+	mCh-			18.4354	19.3282
III-12C	1	M_YFP+	mCh-		19.1093	17.8292	18.3648			21.0482	21.0916							34.0564										19.3021																		21.8408
III-1C	1	M_YFP+	mCh-			19.3257	19.7608																					20.0812
III-1D	1	M_YFP+	mCh-		19.0111	18.9304	17.766	20.9158			20.3775
III-2C	1	M_YFP+	mCh-	20.7419	18.3203	18.6916	16.8413	21.0496		19.8368	19.8836																	20.4646																	19.6276
III-2D	1	M_YFP+	mCh-			17.8869	17.2924
III-3C	1	M_YFP+	mCh-			19.9037	19.4655
III-3D	1	M_YFP+	mCh-			18.945	19.6442
III-4C	1	M_YFP+	mCh-			18.7111	17.228
III-4D	1	M_YFP+	mCh-	20.3477	17.6445	17.1725	18.5465				20.3525							27.2611					19.8553					15.1099				26.7535				19.0611									20.2165	20.3742
III-5C	1	M_YFP+	mCh-			18.728	17.7438																20.2646					19.0663
III-5D	1	M_YFP+	mCh-	20.5121	19.2438	18.6401	18.1259		19.7012		20.5836							30.2608					21.4228					17.396																	21.6212
III-6C	1	M_YFP+	mCh-	20.4353	21.3	18.969	18.201					19.521	21.8307	19.36	21.1605			24.1708				21.4833												21.8676	24.007										21.8295
III-6D	1	M_YFP+	mCh-			19.1552	19.1644
III-7C	1	M_YFP+	mCh-			17.1163	17.2673
III-7D	1	M_YFP+	mCh-			18.1909	20.6491																21.1864					21.0385
III-8C	1	M_YFP+	mCh-			18.961	21.1092
III-8D	1	M_YFP+	mCh-			17.7704	18.8477																					22.7195
III-9C	1	M_YFP+	mCh-		19.7589	18.117	23.6203		21.8991		21.6029																	17.8445																	20.8535	24.7666
III-9D	1	M_YFP+	mCh-			19.041	18.4507
III-10A	1	E_YFP+	mCh+		17.5974	16.8316	20.4809	19.7522	24.0139		23.9353							31.3765					19.8088					16.3606
III-11A	1	E_YFP+	mCh+		19.0675	17.3657	17.9961	21.5664	20.6105		20.4191							34.6196										19.7285																	21.4494
III-12A	1	E_YFP+	mCh+		23.1004	22.3428	22.2607	25.6096			27.8046												24.9305					20.8242
III-1A	1	E_YFP+	mCh+		20.1795	20.7614	17.9777	21.7668			20.7103							34.234					20.642					18.2846				22.3183				19.4458									22.3251
III-1B	1	E_YFP+	mCh+	18.8824	18.1139		19.0546				21.793																	17.6597																	22.062
III-2A	1	E_YFP+	mCh+		21.2836		18.5565		20.425	21.3892					21.3428																	25.3692
III-2B	1	E_YFP+	mCh+		19.5937	17.6495	17.7648	20.2216										26.2196										17.9668						25.0486	26.5963										20.4095
III-3A	1	E_YFP+	mCh+				18.1201																					18.8669
III-3B	1	E_YFP+	mCh+		19.7597	17.3841	17.3392	19.6229										23.7534										17.5026
III-4A	1	E_YFP+	mCh+	20.7426	18.7761	17.7615	18.9219	19.9971	18.3535		19.1807							21.999										17.2427																	21.7894
III-4B	1	E_YFP+	mCh+		22.6009	17.6807	17.8763	21.3968	21.5586									24.7281										22.3259																	21.5704
III-5A	1	E_YFP+	mCh+		19.6084	19.4947	18.1547			20.2007																																			21.6289	20.842
III-5B	1	E_YFP+	mCh+		20.4838	17.9732	17.8474	21.7155	20.8104		21.2375							27.0591										18.4668																	19.788
III-6A	1	E_YFP+	mCh+	21.3857	18.8868	19.6962	20.3807	21.0482			24.3661				23.1851													19.3629																		22.9175
III-6B	1	E_YFP+	mCh+	20.6245	21.0093	18.8	18.8166		20.9544					20.5637	21.201		20.6662	23.266										16.9766																		19.9872
III-7A	1	E_YFP+	mCh+		17.8454	17.3425	18.7211			18.8372													20.6749					16.9211																	21.7417
III-7B	1	E_YFP+	mCh+		18.3962	17.2417		20.1991			21.0643							31.9375			20.922	24.6283	20.9941					19.9217
III-8A	1	E_YFP+	mCh+		18.2285	16.8429	17.46		19.4966												20.6869							18.4842						23.8243	24.7475											20.7763
III-8B	1	E_YFP+	mCh+	19.2692	17.7981	16.8179	17.5671		20.585	18.9522	19.4496							30.6599					18.3327					16.2698																		19.8164
III-9A	1	E_YFP+	mCh+		19.3344	19.044	20.6793		20.57						22.2461								19.4657					21.9247																	26.2498
III-9B	1	E_YFP+	mCh+		18.7428	16.8449	19.4691	20.2702			19.4095							27.8794					19.8807					22.2842
IV-1C	100	E5 +FBS	all	11.5907	11.483	9.5196	11.4329	12.2977	11.8219	12.774	10.768	16.0508	17.7188	16.0832	14.8519	20.8196	19.0072	16.9246			18.4343	18.5024	10.283	18.1087	18.6909		21.0177	12.2875		21.7642		22.0174	23.5443	17.5235	21.6096	20.4199	20.3739			16.7891	24.7767				13.5162	13.2803		18.7104	24.3854
IV-2C	100	E5 +FBS	all	12.2778	12.9719	11.5144	13.1179	14.1373	13.2009	13.8198	12.8003	18.0002	20.7603	17.852	16.6803	22.3378	19.392	20.3656			18.8078	20.6968	11.7986	19.8174			21.3568	12.8593		22.5708		21.6497	25.2721	18.5934	20.3996	19.4275				18.4678					15.0606	14.7827		20.0633	25.5
IV-3C	100	E5 +FBS	all	12.3565	12.6414	11.1357	12.9019	13.9857	12.7888	13.7448	12.288	20.5901	20.6447	17.8334	17.3407		19.2772	18.7949			17.5606	19.9138	11.9849	19.6572	22.0901	25.3961		12.037		21.6464	24.0692	21.7122	23.4584	18.5484	21.0784	19.7961		21.9748		18.2667					14.6064	14.769		19.448
IV-1A	100	E5 -FBS	all	17.6498	16.6815	16.5032	18.9551	19.7827	18.4642		17.346	20.2148	21.9035					28.5668				17.3185	17.654					18.5427				20.2316	28.0585	18.9916	21.2916	20.658									17.8733	20.5904
IV-2A	100	E5 -FBS	all	20.093	16.9373	16.0874	17.8164	19.4394	18.3942	21.3449	17.8749				20.7051			28.4644				19.7931	18.2509					17.4374					25.1961	18.8376	21.5978	18.6675									18.2091	21.4335
IV-3A	100	E5 -FBS	all		18.395	17.8438	19.6857	20.6006	21.615		19.9829							33.3259				19.0764	18.784					19.6652				24.5393		20.8964	23.7185	22.3141									20.4651
IV-4C	100	M4 +FBS	all	12.289	13.9472	12.1087	17.7549	15.2475										23.6857	20.3154	23.5508	18.8736	13.703	11.2652	17.4863	13.6209	23.0064		9.33436	15.6134	17.3709	20.5181	21.9486	21.851	17.2987	19.3876		17.9235			17.5439	24.4566		20.0961		17.8442	16.7442		20.9998
IV-5C	100	M4 +FBS	all	12.7707	14.1793	12.6866	18.1504	15.7044					23.2983					25.2071	20.6096	20.9977	18.9313	13.9148	11.672	18.1435	14.2834	24.5477		9.3747	16.4403	18.206	21.8163	23.1453	22.7233	18.4657	21.1142	20.8265	22.1381			17.935	24.7495		23.9854		18.3008	17.5982		21.7672
IV-6C	100	M4 +FBS	all	13.1762	14.0899	12.2636	19.5087	16.2917	22.3179									26.4751	21.7561	20.332	19.3258	14.2535	12.0321	17.4177	14.3924	24.9566		9.46722	16.9091	18.6153	23.175	20.7429	23.1667	18.1221	20.6567	23.1224	19.2158			17.6606	24.7806		25.682		17.8702	16.8652		20.9585
IV-4A	100	M4 -FBS	all	14.3538	14.5858	13.919	20.0052	17.278										30.5283	22.445	21.4262	20.1874	15.9464	12.6029	19.7865	15.4257			10.3889	16.6061	18.9318	23.1654	22.4811	28.054	18.3462	21.0723	19.054				23.0686			27.3974		18.1406	17.9858		23.6703
IV-5A	100	M4 -FBS	all	14.0937	14.5802	13.7472	19.1143	16.1792	21.746		22.4729							28.3476	21.438	20.0076	20.9262	16.0251	12.2466	19.7688	15.1131			9.6671	15.9969	18.2714	23.4395	24.1458	24.844	18.1827	20.9134	21.5067				22.2268			22.3133	19.5157	18.5209	17.431		22.0929	27.2463
IV-6A	100	M4 -FBS	all	13.4007	13.9796	13.0401	18.2805	15.9904										28.5284	21.6496	20.8587	19.0078	15.0902	11.3707	18.796	14.0858	23.2931		9.28071	16.4455	17.6505	21.6356	21.1638	24.1361	18.1549	20.4984	21.7779				20.4126			23.3794		17.6363	16.5974		21.8709
IV-7C	100	M5 +FBS	all	12.3838	13.2838	13.6144	17.6585	15.628										28.9021	18.9917	19.6078	17.8621	13.1273	10.053	16.3203	13.2878			7.63456	21.8295	17.5062	20.5462	19.9861	25.986	17.5918	20.4076	21.194				16.1852					17.3726	16.9925		19.1224
IV-8C	100	M5 +FBS	all	12.4283	13.715		18.6417	15.3383										29.8407	18.8053	19.1192	17.8572	12.5934	9.72643	16.4986	13.0961			7.75545	21.1665	17.7687	20.6385	21.5999		18.0653	20.8416	22.393				16.0219	23.1236	22.1705	32.7393		18.1622	16.6224		19.8423
IV-9C	100	M5 +FBS	all	12.6376	13.9241		20.0451	15.9404					21.4028					28.5032	20.1364	19.7517	17.6813	13.8907	9.75927	16.5537	13.8411			7.49112	20.2795	17.4191	20.8413	19.9647		18.0297	20.8277	20.3478				17.0681	23.4798			19.2914	17.6778	16.8486		21.2602
IV-7A	100	M5 -FBS	all	12.3759	12.9927	14.2294	16.2642	15.4934	20.1746								19.4421	30.2433	19.2995	18.1018	17.681	13.0418	9.77992	16.8408	12.2558			7.07365	17.7101	16.2899	18.4733	19.0481	26.2793	16.3843	19.8207	18.8497				17.0783		21.1884	28.577		16.4869	15.5532		19.433
IV-8A	100	M5 -FBS	all	15.4991	15.5007		18.4503	19.2227											24.4409	22.0097	20.7274	15.9475	12.5536	20.804	15.8018			9.67033		18.8756	22.5544	22.5136		19.1274	22.2309	20.1534				23.8274		23.228	35.651		18.441	17.9706		24.8637
IV-9A	100	M5 -FBS	all	13.9433	14.3973		17.7307	17.4726										30.2481	19.7492	19.9469	19.9195	14.8435	11.2698	18.1084	14.1757			8.39127		17.655	21.5297			18.4757	20.7561	20.8402				23.1868			26.7552		18.111	16.7668		22.1359
I-10F	100	HP_late 2 -FBS	CD24+/CD44+		24.4846	27.303					26.8028																	24.3365
I-11F	100	HP_late 2 -FBS	CD24+/CD44+	8.4284	8.50588	6.85766	13.4207	10.6134	14.2536	11.038	8.57202	17.7166	13.3849	17.334	12.701	19.6951	17.4288	14.878	18.2383	20.9318	11.6147	13.2968	6.28446	14.8936	16.7256	20.039	20.4787	4.43774	15.7118	14.8247	17.6529	18.8418	23.4627	16.4697	19.8355	17.8413	19.3243	19.4257	13.8233	18.3738	19.2732	15.9753	15.9047		11.793	10.695		15.5148	20.7604
I-9F	100	HP_late 2 -FBS	CD24+/CD44+	7.53528	7.79735	5.91465	13.7347	9.60089	12.5434	10.1216	7.93434	16.2528	12.0345	17.6903	12.3796	20.0601	15.3981	13.159	18.0461	18.7188	10.5345	13.7313	5.39431	13.4026	14.2596	17.5832		4.4375	13.6812	14.2318	16.8056	18.4852	19.9758	15.2095	17.115	20.2555	17.6767	17.1106	13.5586	16.968		16.7663	14.5297	17.4348	11.2619	10.3374		14.3598	19.04
I-10D	100	HP_late 2 -FBS	CD24+/CD44-	10.4368	9.95847	7.83375	11.541	11.3835	11.464	12.4403	8.86338	14.9492	11.8207	14.8824	13.1783	20.7358	17.1207	16.7302			16.6235	20.4631	10.3055	16.0859	18.5864	20.9281	20.3846	8.85603	20.2215	20.9608	26.1317	21.9258		18.0539	20.0291	21.2639	21.6733	20.5615	17.2452	20.8695	26.8072	19.2222			12.7306	12.4097		17.3472	20.6487
I-11D	100	HP_late 2 -FBS	CD24+/CD44-	9.49273	8.89344	7.46393	10.7591	10.7422	11.0387	11.159	7.78635	13.4082	11.0204	14.744	12.2135	22.817	15.6818	13.1726			15.868	23.2399	8.96883	15.5523	19.0053	21.1304		7.63296	18.281	20.4055		22.9219	23.6426	17.754	19.7572	20.1205	20.5349	18.1217	15.0172	18.2259	24.7549	20.3432			12.1836	12.0098		16.3533	20.5794
I-9D	100	HP_late 2 -FBS	CD24+/CD44-	9.45592	9.08112	7.84397	10.9324	10.8015	11.2819	10.5665	8.05307	14.0358	11.2224	14.9604	12.0994	20.3061	15.9939	14.3031			16.0815	21.9371	9.48399	15.8477	17.5242	22.7859	21.3033	8.17357	17.867	22.2049	24.7065	20.7004		17.9544	20.3759	23.7693		18.5366	35.0565	19.134	24.3211	18.308		20.4368	12.2381	12.0329		17.1825	20.0233
I-10H	100	HP_late 2 -FBS	CD24-/CD44+	8.5265	8.59387	6.87614	16.5761	10.9067	17.6179	12.2532	10.6287		14.7385		14.5742		18.9187	18.1471	19.1876	18.2022	11.2168	12.6384	5.9127	13.5873	11.5684	18.8816		4.23478	14.1824	13.7904	17.444	20.2014		16.7813	17.8224	17.9519	18.214	18.9626		16.7578		16.1083	14.7441	17.5861	12.6593	11.6364		15.6749	20.7888
I-11H	100	HP_late 2 -FBS	CD24-/CD44+	7.63748	7.8918	6.06513	13.9619	10.4053	14.4633	11.7515	10.1787	17.4276	12.0276	16.5317	13.2648		19.0112	14.49	17.4683	17.776	10.5352	11.5001	5.07982	13.2926	10.5662	17.4073		3.99333	13.1688	13.0496	15.907	18.5948	19.9387	17.0345	18.6677	18.1287	17.351	17.8757	13.5442	16.1109	21.6396	14.9627	14.1443		12.2458	10.9084		14.9229	18.9966
I-9H	100	HP_late 2 -FBS	CD24-/CD44+	7.37208	7.92021	5.67362	16.3477	9.81767	15.8427	11.0374	9.99293	18.4799	13.2437	17.3817	13.9257			16.3986	16.8494	19.7104	10.1378	11.3127	5.055	12.8048	10.8312	16.4898		3.85079	12.6952	13.1649	15.4064	18.4113		16.1558	17.8976	23.341	17.4835	18.5395	12.9542	15.4197		14.5456	12.9083	18.4634	11.8318	10.4284		14.2035	18.8187
IV-4F	100	HP_late 2 -FBS	PI+	14.1061	14.4167	13.7642	15.6911	16.5369	16.2193	17.1939	13.9247	19.8009	18.5705	19.292	18.1204	23.8772		21.932			19.1147	16.7863	12.8533	21.2092	19.7436			12.5765		24.0232	23.6902	19.4863	21.5012	15.3777	17.7711	19.6022	20.137					20.734	21.4275		17.716	16.6586		22.0704
IV-5F	100	HP_late 2 -FBS	PI+	14.4582	14.3762	14.1639	17.4401	16.5072	16.9797	16.9185	13.4491		17.8139	21.1403	17.9596			23.4366			20.2731	17.5117	13.1856	21.3391				11.9329	20.1222	24.2245	27.1882	20.2567	21.5404	15.22	17.5274	18.5274							23.4974	19.9096	16.6002	15.8467		21.0967
IV-6F	100	HP_late 2 -FBS	PI+	14.4336	13.8939	13.6485	16.2046	15.6227	16.2984	17.7923	13.2488	17.9654	16.6807		17.9809		20.466	23.541			18.2777	17.5382	12.5717	20.0865	20.8982			11.9994		22.5151		20.7936	28.5938	16.6663	19.6025	18.6096						19.8658	22.7996		17.2672	16.132			26.4215
IV-7F	100	HP_late 2 -FBS	PI+A+	14.8468	14.735		17.3951	17.4268	16.9375	16.8652	14.572	18.6529	18.4507		17.9554			26.7552			20.5435	16.6163	12.3623	22.0438	18.822			12.2295	19.018	24.2949		18.709	26.9148	14.9249	18.0254	17.2564			19.6498						17.9971	17.0743		20.4621
IV-8F	100	HP_late 2 -FBS	PI+A+	15.9443	16.0207	16.17	17.0347	18.7754	17.0317	17.3306	14.8507	19.567	18.5743		16.2662			25.1042			19.7544	16.2478	14.2637	22.6827	19.3304			14.3504				18.1395	22.3161	15.5766	18.5568	17.7597			19.5757						18.5142	18.7469
IV-10A	100	HP_late 2 -FBS	all	13.4379	13.4071		14.9696	16.4203	16.9638	15.9197	14.1993	20.7423	18.6339	21.9462	16.6116		20.4727			22.6715	17.5482	17.1374	10.2814	18.9885	19.9065			10.0726	19.0178	22.2802	24.9741	24.2927		21.0431	23.2874	23.5748						19.8474			15.9689	15.2767		22.6006
IV-11A	100	HP_late 2 -FBS	all	14.8803	14.175		16.3968	17.5335	17.3059	17.3903	14.8658	19.8175	18.9354		16.9037		22.0955			23.7707	19.1816	18.2453	12.0066	20.5	19.203			11.3766	20.0119	23.662	27.8477	23.4261		20.2856	23.0039	23.2537							37.4795		17.1091	17.6479		23.4507
IV-12A	100	HP_late 2 -FBS	all	15.009	14.8444		17.6034	17.3373	18.9399	16.5958	16.0327	19.3728	19.5897		16.7874	25.4229	22.1021		24.9989		19.0196	20.1539	12.5195	21.2969	19.6879			11.7273	19.8931	23.9279	24.8991	25.2619		21.3666	23.8656	21.7816	22.9765			22.3723		21.5764			17.0566	17.5705		22.4719
II-10F	100	HP_late 1 -FBS	CD24+/CD44+	9.64361	9.82768	8.91635	13.8623	12.8514	12.7435	13.6574	9.32968		17.2395	18.4985	13.5928	23.1359	18.7199	16.9253			13.7059	15.3615	7.92552	15.9702	18.129	20.2003		6.99268	16.3735	16.2917	20.5642	21.3419	22.9572	17.6799	19.881	18.9931			16.1736	19.6182		20.5126	17.1986		13.2381	12.3299		17.1506	23.7433
II-11F	100	HP_late 1 -FBS	CD24+/CD44+	10.4489	10.6406	9.8198	14.1436	13.2608	14.6029	12.5717	10.0066	21.206	17.616	20.7598	14.7852		19.2668	19.2623	23.1862		14.5964	19.1447	8.50478	16.7231	16.4189	21.0867		7.29181	17.8259	16.8054	20.8463	23.1313	27.0455	19.5949	22.7937	20.1645	23.6246	19.6886	17.4207	20.3816	21.6551	19.9415	19.0386		13.6969	12.9502		18.5575	26.7653
II-9F	100	HP_late 1 -FBS	CD24+/CD44+	10.0974	10.8291	9.80717	14.3103	13.0075	14.3843	12.8526	9.83281	20.3486	17.4094		15.1212	23.505	19.1867	19.7043	21.7027		14.3966	14.838	8.11885	16.9663	17.1948	21.6974		7.35846	16.7647	16.6839	21.4055	24.1946	25.5172	18.3995	21.0648	21.3623			16.2768	20.6994		16.9149	17.543	20.4681	13.8925	12.7272		18.6802	28.0483
II-10B	100	HP_late 1 -FBS	CD24-/CD44-	11.9478	12.3819	12.0862	16.4055	15.1122	15.4838	15.7554	13.8469		20.4058	23.0926	17.3934		22.4137	28.8242	23.2657		15.6279	16.3853	9.20168	17.3685	15.2735	20.7001		8.16099	17.0207	17.0966	21.9733	23.2277	27.0161	19.0939	20.9886	20.766	19.7194	19.5628	19.2636	21.9339	22.6874	20.1087	23.6573	19.2964	15.9301	14.4436		19.9264
II-11B	100	HP_late 1 -FBS	CD24-/CD44-	11.7144	12.2165	12.0785	17.5369	15.0113	16.6232	16.2481	13.8899		21.1106		17.953	24.0436	21.732	27.8165			15.5312	15.5331	9.29527	16.7594	15.1579	23.9778		8.19733	16.5223	16.6821	23.0795	23.6191		22.4711	23.0438	21.6979	20.7218		36.7159	21.0383	24.2117	19.3584	22.6645	18.3236	16.3912	14.9828		20.7411
II-9B	100	HP_late 1 -FBS	CD24-/CD44-	11.6882	12.3561		16.344	15.1206	17.8759	15.5575	13.2039	20.2184	21.3074		18.1494	24.7055		31.2851		22.4587	15.2057	14.9484	8.48437	16.288	14.8829	22.6418		8.05901	16.7719	16.5691	22.8731		27.8522	21.3309	20.8036	21.2266	21.3479	21.2151	18.1899	21.3346		18.5545	21.5917	19.7093	15.9896	14.1826		21.2623
II-10D	100	HP_late 1 -FBS	CD24+/CD44-	10.7174	10.4898	10.9253	11.8395	12.3812	11.8449	12.9241	8.8658	16.3401	15.1565	16.5345	13.5044		18.9677	20.0803			18.2297	19.4051	9.9273	16.699	20.9211	23.3916	20.9243	9.24852		20.8616				19.4838	21.7413	20.5099		21.2972	16.0305	21.33		19.13			12.9768	12.7103		17.5782	24.7178
II-11D	100	HP_late 1 -FBS	CD24+/CD44-	11.3897	11.3481	10.7045	12.9365	13.4131	12.7571	12.8971	9.15328	20.214	15.9142	17.5855	14.2879	22.5417	17.7966	23.032			18.2825	21.4352	10.5595	17.3277	23.1885	23.7009	22.0394	10.0496	21.0618	22.5342			26.7308	19.6667	21.6477	19.4575		19.8294	16.9853	23.2628		21.0439			14.1697	13.7347		20.3781
II-9D	100	HP_late 1 -FBS	CD24+/CD44-	10.7285	10.8095	9.69167	11.8888	12.5835	12.034	11.8504	8.50628	16.6565	14.5999	16.0937	12.7818	24.0273	18.0297	20.0055	23.3345		19.0711	19.8172	10.1592	17.1538	20.6475	22.1431	20.6501	9.88789	20.8447	21.4479		23.3681	24.5598	19.7917	20.4198	18.5635	23.8324	17.9117	16.9902	20.773		19.9542			13.4486	12.8995		19.4968
II-10H	100	HP_late 1 -FBS	CD24-/CD44+	7.19811	8.51776	7.49565	17.5957	11.3477	18.0923	12.8676	11.6413	19.0158	18.7595		17.3943			19.0114	17.4327	18.8551	11.3375	10.6666	4.76181	12.4754	10.1422	17.2183		4.33349	13.1958	12.7241	15.9978	23.7663		17.1131	19.2803	17.4551	18.8168	18.963	14.6921	17.1957		14.8221	16.7019	13.6723	12.8349	11.2073		14.2875	20.3848
II-11H	100	HP_late 1 -FBS	CD24-/CD44+	10.1872	10.8297	10.5176	18.9893	14.0443		15.0204	14.5831		20.9877		20.6654			23.7605	20.6118	21.5993	13.9701	13.4872	7.41586	15.326	13.0571	18.8709		6.35362	14.8931	15.1022	20.1941	24.0058	23.4738	18.8457	20.3371	19.6718	22.0203	20.5621	18.6705	21.5731		16.727	19.8854	18.047	15.2656	13.7852		17.9982	26.1732
II-9H	100	HP_late 1 -FBS	CD24-/CD44+	9.44668	10.1628	9.95694	19.8546	13.2744	19.4997	13.1874	14.7501		21.4789	22.1429	17.7336		22.8534	23.6695	20.2231	21.7326	13.668	12.7935	6.66737	14.7678	12.3953	19.3999		6.10723	14.0201	14.629	18.8339	23.8333	25.6699	19.5273	21.8742	20.565	18.7344	20.4472	16.8274	21.9408	22.025	15.6613	20.4822	18.2907	15.122	12.9636		17.906
IV-7B	100	HP_late 1 -FBS	all	12.8439	13.0344	14.601	14.7799	15.3094	15.393	15.2717	12.4928		20.7174		16.166		18.6464	24.5826			18.8351	16.442	10.4214	18.9693	16.4874	22.552		9.88698	18.5473	20.8333	22.8027	21.2301	33.4422	18.3132	21.0975	23.706				20.766		20.7352	30.4328		15.672	15.936		19.8516
IV-8B	100	HP_late 1 -FBS	all	12.6141	12.2765		14.8115	15.2766	14.9227	15.7455	12.1287		19.4592	18.845	14.5807			25.6506		21.4989	16.9081	17.2281	9.46409	18.4054	16.1658	23.2108	23.6406	9.13233	17.5906	19.534	21.7706	21.4582		18.4375	21.8585	20.0224				21.5617		22.1515	27.1041	19.9874	15.6053	15.0695		19.3663
IV-9B	100	HP_late 1 -FBS	all	12.0115	12.1319		14.2183	14.1681	14.0008	14.9703	11.2698	20.5928	17.2281		15.0786		19.3556	27.7112			17.7741	16.0916	9.26126	17.421	15.0822	19.1707		8.86364	16.994	18.4487	23.1534	19.9451		18.0031	20.7988	21.0571				21.7133			27.4784		14.6758	14.5438	20.2563	18.8352
IV-4E	100	M_YFP+ +FBS	mCh-	14.5927	15.3086	14.041	24.2013	16.5502										25.7548	21.5617	23.1354	18.5589	16.1349	12.7426	19.862	15.4581			10.4186	18.703	19.2147	22.7508	21.7619	21.8991	18.1338	20.4632					21.3289					18.598	18.0851		20.5899
IV-5E	100	M_YFP+ +FBS	mCh-	15.6059	16.8789	15.5092	18.4655	19.1701										25.3793			21.9067	17.6272	14.975	24.3754	18.6008	24.4501		11.9259	17.9856	20.5872	24.4671	21.4437	22.7297	17.2167	19.6169	21.7449				20.4311					21.0243	19.3574
IV-6E	100	M_YFP+ +FBS	mCh-	12.5421	13.5048	12.286	17.2943	15.411										20.4703	19.973	19.5443	19.1917	14.8353	11.3974	17.5023	14.4238			9.01063	16.7066	17.4502	20.727	19.7552	20.7794	16.2996	18.4816	23.451				18.4407					18.6274	17.0206		19.4269
IV-1F	100	M_YFP+ +FBS	mCh+	11.8963	13.0497	11.507	18.0653	15.136									23.5309	22.5493	21.179	19.5138	18.5499	14.3255	10.5698	16.6739	14.2836			8.12355	16.2753	17.1008	19.7488	19.2664	20.3551	14.7843	17.1638	22.9192				18.1409		20.7071	23.2932		17.9539	16.6691		19.0987	28.7766
IV-2F	100	M_YFP+ +FBS	mCh+	12.3473	13.3131	11.4664	18.3596	15.2702										23.9945	19.8439	21.769	17.8354	14.8761	11.0209	17.3767	14.4351	22.4097		8.39837	15.7647	17.6636	21.5995	19.671	21.8878	17.5959	20.1289	23.4532				17.9394		21.3043	24.768	19.7956	17.2728	15.2535		20.4103
IV-3F	100	M_YFP+ +FBS	mCh+	11.4087	12.3396	10.2075	16.9898	14.1491	21.9134	20.2675	16.379							20.2508	19.0229	18.3281	16.6731	13.3681	9.56478	15.8986	12.8734			7.05207	14.9046	16.0586	19.1627	20.9207	21.5381	17.4705	20.1656	21.081				17.1813			22.2225	17.8777	16.3434	15.2097		19.4178
IV-4D	100	M_YFP+ +FBS	mCh+	11.6861	12.3471	10.4107	12.2902	13.0217	13.9109	12.3326	11.2751	15.676	16.9069	17.0175	14.0846	24.1678	18.3425	23.5402			18.2137	19.1636	11.1527	19.0339		25.0361		12.1307			25.9591			17.6179	20.0061	19.1234		19.0011	16.8419	16.871	27.6658				14.7769	14.8014		19.7048
IV-5D	100	M_YFP+ +FBS	mCh+	12.9513	13.32	11.5274	13.1201	13.9445	15.6874	12.288	11.9996	16.8618	17.3103	16.1047	14.9408		19.3016	23.7349			21.6079	20.4182	11.1975	19.533		25.9005	23.1331	12.8672				23.3118	26.9302	19.9411	23.0375	20.8718		22.0293	17.8169	18.5515					15.9015	15.8445		21.5761
IV-6D	100	M_YFP+ +FBS	mCh+	11.6168	11.6732	9.6391	11.964	12.6257	13.7007	11.5195	10.6893	15.2195	15.3789	15.2748	14.4077		18.3141	18.4793			17.737	18.1971	10.6393	18.1022		23.5582		11.2767				20.2576	20.0662	16.0725	18.989	17.2889	21.6944	20.7444	17.594	15.7805					14.4953	14.369		19.7201	23.7423
IV-1E	100	M_YFP+ +FBS	p22	13.1907	13.6064	11.9156	17.6492	15.5278	21.8194						25.2504		20.4182	22.9791	19.3797	18.8917	18.7991	14.9064	10.9077	17.8741	14.5156	23.182		8.41445	16.2665	17.1457	20.1465	21.6339	21.722	17.4863	20.2153	21.2805				17.1122					16.9582	16.4647		21.3858	24.0145
IV-2E	100	M_YFP+ +FBS	p22	13.0772	14.1975	12.4305	19.2818	15.3625										23.4782	19.7299	19.5489	18.0393	15.9777	11.6468	17.5726	14.3551	22.595		9.23411	16.1406	17.7729	20.749	20.9618	22.026	17.5071	19.7762	19.0181				18.017	22.6061				18.0565	17.8392		23.2072
IV-3E	100	M_YFP+ +FBS	p22	14.3279	15.3449	13.4635	19.2547	17.3522										25.3717	22.2539	19.9115	19.9014	16.5373	12.754	18.8958	15.6731			10.3338	17.3147	18.9892	22.3297	20.6946	23.368	17.8879	20.1213	20.2782				18.7618			24.8718		19.0535	18.6129			24.9976
IV-10E	100	M_YFP+ +FBS	P4	15.0524	15.8523		19.4722	18.0303										34.2874	21.6233	22.031	20.868	15.8902	12.4921	19.4734	15.2085			9.90115	17.6781	19.9688	22.9617	20.8569		18.7179	21.6983	22.5829				19.1507					19.1854	18.6673		21.2736
IV-7E	100	M_YFP+ +FBS	P5	12.3787	14.2141	12.7427	18.008	15.7072		19.7084								24.3712	18.9161	19.9121	17.6695	13.2965	10.146	17.1162	13.4076			8.18866	15.2249	17.683	20.9273	21.0922	23.1579	17.6631	20.6657	22.8496		19.6476	22.2646	16.2128		20.7641	24.8331	18.6082	18.2266	17.0596		19.465
IV-11E	100	M_YFP+ +FBS	P4	14.2821	15.1333		17.6775	18.0559										29.467	19.8981	21.027	20.457	15.2163	11.5254	19.1675	15.2089	23.7096		9.6401	17.7214	19.7745	22.4673	21.406	28.7704	18.9837	21.7541	23.1398				17.1958	25.8072			20.3988	19.8502	18.702		24.4879
IV-12E	100	M_YFP+ +FBS	P4	13.7658	14.6227	14.5816		16.0695	22.3687									25.414		18.907	18.4053	14.5099	11.1105	17.6033	14.5047			9.29622	16.524	17.9482	21.5561	20.4421	27.4567	18.3463	21.5125	22.0024				16.2267					18.0847	17.2437		20.763
IV-8E	100	M_YFP+ +FBS	P5	13.5827	14.8652	13.935	19.0979	16.8398									21.516	24.7388	20.8753	21.5733	17.9957	15.0351	10.8666	17.9854	13.9721			9.07442	16.8222	18.3734	21.2745	20.1919	24.0563	18.2996	21.5384	19.9951			17.4845	16.6705			25.9169		18.7412	17.7963		20.7489
IV-9E	100	M_YFP+ +FBS	P5	13.9505	15.205		19.5345	17.2731									22.3098	26.0222	20.1095	19.9871	18.6737	14.975	11.1286	18.1532	14.4154			9.48179	17.2155	18.1591	22.3512	21.7186	24.576	18.8331	21.3442	20.7232			21.6398	18.2621	23.2463		27.5872		19.4927	17.7873		20.8949
IV-4B	100	M_YFP+ -FBS	all	14.3271	14.5719	12.9272	18.9593	16.6797			24.3192							29.3217	22.457	20.8918	19.3425	16.8145	12.3299	19.0137	15.608			9.56681	17.0111	17.7997	24.2299	22.1776	23.8681	19.2451	22.0647					22.2094	27.0865	21.5304	23.6703	20.5486	18.1746	16.6186		20.4825
IV-5B	100	M_YFP+ -FBS	all	14.5718	14.5543	13.7729	18.3714	17.27										26.9691	21.6019	22.0318	19.4428	16.505	12.7311	19.1469	15.3534			10.1428	16.7065	18.3601	23.4521	21.6829	22.9716	19.031	22.0411	22.9636				22.1893			23.1144	22.568	18.5821	17.8969		24.9772
IV-6B	100	M_YFP+ -FBS	all	13.6376	14.5153	12.9525	18.9256	16.6503										24.9271	21.0188	20.7219	20.183	16.4609	12.3063	18.8844	14.6329			9.38098	16.235	17.7637	22.524	22.8432	23.9824	17.7192	19.9085					22.6902	22.9548	21.379	22.6308	19.6284	17.6218	17.364		21.9201	26.7515
III-10F	100	M_YFP+	YFP-	12.4533	12.6377	11.2592	18.4274	15.3343										30.6229	21.5164	17.7588	18.2984	14.8546	10.9783	16.7815	13.6376			7.43141	15.4749	16.2074	18.9558	20.3255	23.3073	18.9353	21.0863	22.3122				22.4209	24.0952		28.1882	19.5962	15.8898	14.3768		20.4286	23.2748
III-11F	100	M_YFP+	YFP-	13.2057	12.8394	11.8402	17.9783	16.6604										26.7268		18.6025	17.9897	15.2223	11.8352	16.2424	13.8001			7.74466	16.3307	16.5133	20.8764	19.9489	22.6754	17.9558	19.3038	17.99							26.3903	18.3243	17.5131	16.182		19.9908
III-10H	100	M_YFP+	YFP+	11.5912	12.044	10.7974	18.2837	14.7226										27.2607	19.4773	18.1555	17.6453	14.271	10.613	15.9149	13.1613			6.96068	15.0927	15.3205	18.8996	21.9099		19.7121	21.5999					19.9608					15.4289	14.6142		19.1899
III-11H	100	M_YFP+	YFP+	17.9118	16.7319	16.4284	23.7138	20.2991													22.1439	20.6306	15.4528	22.8381	18.7962			11.6027	20.814	19.715	25.7582	26.147		26.8132				24.4925					29.5614		21.6641	18.991
I-10B	100	E_YFP+	YFP-	10.8697	10.0049	9.12529	11.7724	11.6394	13.0217	10.9592	9.19089	17.0192	14.6201	16.9045	13.2046	23.2538	16.975	16.5388			16.7187	20.7025	10.9672	16.9773			21.1109	9.78556				20.8385	21.2683	17.659	18.8829	22.7143		17.651	27.0384	17.9966		19.0207			12.9811	12.3929		20.4069	23.3279
I-11B	100	E_YFP+	YFP-	10.7332	9.79786	8.96786	11.9162	11.5946	13.1134	11.2096	9.03813	17.6884	14.7704	17.951	14.3999	19.8746	17.1831	14.7635			17.5871	22.8998	10.6713	16.8183				9.34276		23.0559				19.2606			20.4567	18.7254		17.4631	25.5174				13.0258	12.2613		18.0722	21.2707
I-9B	100	E_YFP+	YFP-	10.8435	10.1083	8.9624	11.7686	11.4687	12.9931	11.7402	9.40812	17.0399	15.911	15.1026	12.8706	20.756	17.1692	14.1157			17.7335	19.8746	10.6577	16.4444		22.5455	20.1639	9.4055		22.5379		21.0609	24.8237	17.7671	19.8964	22.8619	20.9006	17.7666	16.2311	18.0791	28.3499	21.8635			12.9119	12.3979		18.3092	22.2585
IV-7D	100	E_YFP+ +FBS	mCh-	15.6508	15.712		17.4021	17.9866	18.748	15.9429	15.8057	21.8556	20.1562	20.5306	17.2502	25.1911	22.112	29.8435			20.0726	21.2872	14.5717	23.21		24.9213		14.2656			24.5489	22.1575		20.9891	24.1359					20.6935	27.0056		31.2084		18.7309	19.6894
IV-8D	100	E_YFP+ +FBS	mCh-	15.0885	15.1578		14.6095	16.7317	15.9335	15.568	14.1674	17.7008	19.0119	18.5846	16.5672		21.2758	25.9491			20.0812	20.7113	13.6633				22.1019	13.8304				23.0704	35.4983	21.2225	23.5383	21.6183				17.3366					16.9811	17.7893		22.0073
IV-9D	100	E_YFP+ +FBS	mCh-	14.974	15.6081	15.9433	15.0835	17.6584	16.9315	16.0869	14.8592	18.3731	15.9819	19.4876	16.6717			23.6394			21.321	19.3056	14.177	21.5654				15.9476				22.3344	28.7952	20.7196	24.3373	20.5276		20.5186		18.2546					18.203	18.4453		22.2085
IV-1D	100	E_YFP+ +FBS	p22	11.6062	11.6664	10.1028	11.4216	12.5317	13.606	11.9649	10.9885	15.9168	16.558	16.0265	14.5757	21.4863	18.3755	18.3552			18.6309	19.1412	10.3047	17.8878		23.6582	32.3874	11.0565				26.6338	25.5221	18.5837	20.6246	21.5199	19.3068	20.8612	16.3766	16.2911	24.3735				14.6793	14.6129		19.4053
IV-2D	100	E_YFP+ +FBS	p22	12.6833	12.6386	11.1425	12.7512	14.1031	15.1114	12.5746	11.7209	15.8496	17.4932	16.6771	15.4923		19.0898	20.7815			19.1787	23.1113	11.3729	18.5108		23.8663	22.5091	12.1513				22.6804	26.2918	18.0945	20.6401	20.3977		18.9999		17.5208					15.7774	15.7415		21.502	26.7436
IV-3D	100	E_YFP+ +FBS	p22	12.3484	12.8321	11.5461	12.9504	14.3677	15.2989	13.3935	11.5294	16.4709	17.5107	17.5564	15.0655		18.9241	18.708			19.3517	18.6951	11.5388	19.3616			19.8052	12.1826				21.9457	22.5711	16.947	19.0637	18.8577	21.6157	18.5253		16.8762					15.6205	15.8078
IV-1B	100	E_YFP+ -FBS	all	11.1164	11.0844	10.5146	13.2385	12.4748	13.7058	13.6948	10.3767	19.9501	16.6562	19.5332	15.5792		17.6426	18.2761			21.8142	18.3922	12.0195	18.1377				11.0504				20.9405	25.3983	18.1992	20.868	23.7328				19.3749		21.271			13.8327	13.7713		19.8633
IV-2B	100	E_YFP+ -FBS	all	11.9533	11.5077	10.9077	13.622	12.9876	13.9234	13.8197	10.7493	21.2647	17.0343	20.7432	15.0956		17.7798	20.4142			18.1289	19.5899	11.4405	18.3176				10.9428				22.4985	26.0609	20.5445	22.4783	19.5445				21.4929		21.5636	25.7523		14.535	14.398		18.9317
IV-3B	100	E_YFP+ -FBS	all	12.2448	12.3943	11.7056	14.1697	14.3305	14.9856	13.6856	11.2168	19.395	18.9412	17.9911	16.6796		19.0665	20.9365			18.5317	20.6911	13.1734	18.6126		22.7987		12.433						19.6611	21.9452	23.9543				20.1591		20.2634			14.9035	15.2269		21.8496
IV-10D	100	E_YFP+ -FBS	P4	15.3613	14.6989		15.1524	17.8256	17.1703	15.0437	14.4518	18.3352	18.031	18.6088	16.0341		22.6814				21.217	16.9863	13.5467	23.1577		23.7655	22.6181	14.9433				19.4215		16.1953	18.5978	20.6718				20.2169					17.4725	17.3041
IV-11D	100	E_YFP+ -FBS	P4	16.8654	16.0529		16.0974	19.2135	18.3038	16.1688	16.3427	20.4287	19.8263	21.0589	16.5558		23.4592					19.6041	14.5609	24.2334			22.4718	15.3361		24.9619		21.7172		18.3034	21.0284	22.7573		21.2128		23.4825					18.8245	18.2323		23.2919
IV-12D	100	E_YFP+ -FBS	P4	15.8339	15.2015		15.6067	18.4654	18.1211	15.5487	14.5417	18.4094	19.5684	22.7968	16.7077		21.7934	26.4951			22.4615	17.3005	14.3719	21.4058		25.3736		15.0261				19.5649	26.0803	17.0503	20.245	19.2449			18.3511	18.3905					17.6948	17.3654
III-10D	100	E_YFP+	mCh-	15.9148	13.8023	13.4441	16.1295	35.6224	16.7514	15.8082	13.4426	18.8493	18.0658	37.8037	17.693		22.781				20.7398	21.3009	15.8155	20.5904				12.849		21.5816				21.9235		23.2		19.9295		23.3359					17.0837	17.6451
III-11D	100	E_YFP+	mCh-	15.6297	14.6059	14.1626	16.8717	17.6023	19.0194	17.4918	14.8377	21.3155	20.4734		18.2245		22.0407				24.473	25.3644	17.2886	21.1968	21.6548	23.596		13.4217		22.9018		24.4331		25.3882	24.2563	24.5526		24.8257					32.4831		18.0459	18.3146		25.6299
III-10B	100	E_YFP+	mCh+	10.6056	9.87995	9.23408	12.7582	12.6629	11.9423	11.9876	9.84831	15.9445	14.7097	17.0642	14.2259	24.1386	16.3526	17.0632			17.6465	20.3172	11.9907	16.3595	17.7394	20.263		9.441		21.0184			28.0582	17.7023	19.5192	19.1733		19.8526		16.8758					13.3368	12.8448		19.7106	22.258
III-11B	100	E_YFP+	mCh+	10.6366	10.4083	9.57879	13.2587	13.1603	12.6381	13.5351	9.91199	17.2596	14.9227	21.4108	14.5828	21.8126	18.456	19.8482			19.63	19.1007	11.4894	16.7644		22.5742		9.48665		23.6727		21.5646	25.7618	18.9872	22.4774	20.8915				18.5492		20.6029			13.8047	13.8102		19.5026	21.0018
I-12B	NTC					20.1457	19.6931
I-12D	NTC					17.8471	17.7316
I-12F	NTC					18.5882	18.7652																												23.8911
I-12H	NTC					18.8612	17.6955																					19.1549
II-12B	NTC					19.2612	17.9637																					21.35
II-12D	NTC					20.4975	20.7778																					21.7257
II-12F	NTC					20.4607	20.2068
II-12H	NTC					18.8895	19.4199														21.1119							20.9837
III-12B	NTC					18.8974	21.3949											36.3836
III-12D	NTC					17.6846	18.2104																					20.1622
III-12F	NTC					16.587	16.6455
III-12H	NTC					18.9191	19.1239																										26.8661
IV-10B	NTC						18.5161
IV-10C	NTC						18.5126
IV-10F	NTC					19.8004	17.8973																					21.4709
IV-11B	NTC						18.3109																					23.4891
IV-11C	NTC					19.4352	18.8822
IV-11F	NTC						19.1788																					22.3076						22.6357
IV-12B	NTC						18.7921
IV-12C	NTC						20.1977																					21.617
IV-12F	NTC						19.7734
IV-12H	NTC						18.404
IV-9F	NTC						19.7064																20.9427
Cell lines:
epithelial (E) cell lines were
HP_late 1
HP_late 2
E5	single cell clone
E_YFP+
mesenchymal (M) cell lines were
M4	single cell clone
M5	single cell clone
M_YFP+
Cells were either cultured with or without fetal bovine serum (FBS)
NTC is no template control, 0 cells
[truncated: 2 more columns]
